# Supplementary material for: A small subset of protected areas are a highly significant source of carbon emissions
Source: Sci Rep. 2017 Feb 10;7:41902. doi: 10.1038/srep41902 (PMC5301250; doi:10.1038/srep41902)
Supplement: Supplementary Information [file srep41902-s1.xls]

## Sheet: 1. PAs assessed
WDPAID	WDPA_PID	PA_DEF	NAME	ORIG_NAME	DESIG	DESIG_ENG	DESIG_TYPE	IUCN_CAT	INT_CRIT	MARINE	REP_M_AREA	GIS_M_AREA	REPORTED_AREA_KM2	GIS_AREA km^2	NO_TAKE	NO_TK_AREA	STATUS	STATUS_YR	GOV_TYPE	OWN_TYPE	MANG_AUTH	MANG_PLAN	VERIF	METADATAID	SUB_LOC		ISO3	Hansen forest loss rate	GLC2000sum. i.e. the landcover in 2000	Log GLC2000 area	Saatchi Mg AGB biomass ha^-1	Hansen corrected forest loss rate		AGB Carbon, Saatchi map; MgC; based upon the GLC2000 forest cover in 2000	Below ground biomass Carbon, Saatchi map, MgC	Total biomass Carbon (AGB + BGB) MgC	AGB Carbon error. This was per pixel in the Saatchi paper, so here we use the maximum relative error which is 43.9%, plus 5% accuracy for the GLC2000 errors	Carbon in BGB error	Total biomass Carbon error as sum of AGB and BGB error estimates	Total biomass Carbon Max	Total biomass Carbon min	Carbon loss MgC yr^-1	Carbon loss MgC yr^-1 Max	Carbon loss MgC yr^-1 Min	Emissions CO2e Mg yr^-1	Emissions max CO2e Mg yr^-1	Emissions min CO2e Mg yr^-1	THE VALUES IN THE COLUMNS TO THE LEFT WERE CALCULATED USING THE CORRECTED FIGURES; THOSE TO THE RIGHT WERE CALCULATED USING UNCORRECTED HANSEN FIGURES	Carbon loss MgC yr^-1
555571212	555571212	1	Sungai Dumai	Sungai Dumai	Nature Recreation Park	Nature Recreation Park	National	V	Not Applicable	0	0	0	50	35.879	Not Applicable	0	Designated	1985	Federal or national ministry or agency	Not Reported	Balai Besar KSDA Riau	Not Reported	State Verified	1853	ID-SM	IDN	IDN	36.1037	18	1.25527	128.548	71.9647		115693	32394.1	148087	56573.9	8422.46	64996.4	213084	83090.8	8880.87	12778.7	4983	32563.2	46855.4	18271		4455.42
317210	317210	1	Sultan Thaha Syaifuddin	Sultan Thaha Syaifuddin	Grand Forest Park	Grand Forest Park	National	VI	Not Applicable	0	0	0	158.3	160.148	Not Applicable	0	Designated	2001	Sub-national ministry or agency	Not Reported	District Environmental Agency	Not Reported	State Verified	1853	ID-SM	IDN	IDN	38.0416	83	1.91908	247.231	73.4012		1.02601e+06	287283	1.31329e+06	501719	74693.5	576412	1.8897e+06	736880	80331	115589	45073.2	294547	423826	165269		41633.1
68869	68869	1	Snoul	Snoul	Wildlife Sanctuary	Wildlife Sanctuary	National	IV	Not Applicable	0	0	0	619.433	623.236	Not Applicable	0	Designated	1993	Federal or national ministry or agency	Not Reported	Ministry of Environment	Not Reported	State Verified	853	KH-10	KHM	KHM	47.7092	428	2.63144	262.311	69.4721		5.61345e+06	1.57177e+06	7.18522e+06	2.74498e+06	408660	3.15364e+06	1.03389e+07	4.03158e+06	415977	598552	233402	1.52525e+06	2.19469e+06	855808		285668
301894	301894	1	Bukit Tiban	Bukit Tiban	National Park	National Park	National	II	Not Applicable	0	0	0	96.26	96.7951	Not Applicable	0	Designated	2000	Not Reported	Not Reported	Not Reported	Not Reported	Not Reported	598	MY-13	MYS	MYS	28.2547	59	1.77085	296.113	46.3545		873533	244589	1.11812e+06	427158	63593.2	490751	1.60887e+06	627372	43191.7	62148.8	24234.6	158370	227879	88860.2		26326.9
555511950	555511950	1	Tanjung Panjang	Tanjung Panjang	Nature Reserve	Nature Reserve	National	Ia	Not Applicable	0	0	0	30	31.4964	Not Applicable	0	Designated	1995	Federal or national ministry or agency	Not Reported	Balai KSDA Sulawesi Utara	Not Reported	State Verified	1853	ID-SL	IDN	IDN	18.936	17	1.23045	46.1914	35.0832		39262.7	10993.6	50256.3	19199.5	2858.33	22057.8	72314.1	28198.5	1469.29	2114.18	824.411	5387.41	7751.98	3022.84		793.043
555512061	555512061	1	Snoul	Snoul	Wildlife Sanctuary	Wildlife Sanctuary	National	IV	Not Applicable	0	0	0	125.081	125.818	Not Applicable	0	Designated	1993	Federal or national ministry or agency	Not Reported	Ministry of Environment	Not Reported	State Verified	853	KH-11	KHM	KHM	67.8294	103	2.01284	266.668	82.856		1.37334e+06	384536	1.75788e+06	671564	99979.2	771543	2.52942e+06	986334	121375	174648	68103	445043	640376	249711		99363
722	722	1	Marahou├® National Park	Marahou├® National Park	National Park	National Park	National	II	Not Applicable	0	0	0	1010	1189.3	Not Applicable	0	Designated	1968	Government-delegated management	Not Reported	Office Ivoirien des Parcs et R├®serves	Not Ready	State Verified	1826	CI-12	CIV	CIV	26.7597	780	2.89209	58.5537	40.8017		2.2836e+06	639407	2.923e+06	1.11668e+06	166246	1.28292e+06	4.20593e+06	1.64008e+06	99386.3	143008	55765	364416	524361	204472		65182.3
10386	10386	1	Bien Lac-Nui Ong	Bien Lac-Nui Ong	Nature Reserve	Nature Reserve	National	IV	Not Applicable	0	0	0	353.77	445.424	Not Applicable	0	Designated	1986	Sub-national ministry or agency	State	Not Reported	Not Reported	Not Reported	609	VN-40	VNM	VNM	13.7368	223	2.3483	218.892	27.438		2.44065e+06	683381	3.12403e+06	1.19348e+06	177679	1.37116e+06	4.49518e+06	1.75287e+06	71431	102783	40079.5	261914	376869	146958		35761.7
166785	166785	1	Lago Urugua-i	Lago Urugua-i	Paisaje Protegido	Protected Landscape	National	V	Not Applicable	0	0	0	80	115.938	Not Applicable	0	Designated	1996	Sub-national ministry or agency	Not Reported	Not Reported	Not Reported	State Verified	1852	AR-N	ARG	ARG	15.4548	62	1.79239	67.1775	28.9		208250	58310.1	266560	101834	15160.6	116995	383555	149565	6419.65	9237.28	3602.03	23538.7	33870	13207.4		3433.03
146671	146671	1	Southern Watershed Reserve	Southern Watershed Reserve	Ecological Reserve	Ecological Reserve	National	II	Not Applicable	0	0	101.071	104.272	101.071	Not Applicable	0	Designated	0	Not Reported	Not Reported	Not Reported	Not Reported	Expert Verified	1867	Not Reported	TTO	TTO	17.1435	59	1.77085	89.1121	29.3679		262881	73606.6	336487	128549	19137.7	147686	484174	188801	8234.95	11849.3	4620.58	30194.8	43447.5	16942.1		4807.15
351954	351954	1	Assis	floresta estadual de assis	Floresta	Forest	National	VI	Not Applicable	0	0	0	27.0902	27.2192	Not Applicable	0	Designated	2002	Sub-national ministry or agency	Not Reported	Instituto Florestal da Secretaria do Meio Ambiente do Estado de S├úo Paulo - SP	Not Reported	State Verified	1802	BR-SP	BRA	BRA	16.9609	16	1.20412	48.201	28.8539		38560.8	10797	49357.8	18856.2	2807.23	21663.5	71021.3	27694.4	1186.8	1707.7	665.909	4351.62	6261.57	2441.66		697.628
146644	146644	1	Matura Reserve Western Ext.	Matura Reserve Western Ext.	Nature Reserve	Nature Reserve	National	IV	Not Applicable	0	0	54.1655	56.0809	54.1655	Not Applicable	0	Designated	0	Not Reported	Not Reported	Not Reported	Not Reported	Expert Verified	1867	Not Reported	TTO	TTO	14.2399	30	1.47712	171.727	25.7104		257590	72125.3	329716	125962	18752.6	144714	474430	185001	7064.28	10164.8	3963.73	25902.4	37271.1	14533.7		3912.61
68861	68861	1	Phnom Kulen	Phnom Kulen	National Park	National Park	National	II	Not Applicable	0	0	0	373.757	376.197	Not Applicable	0	Designated	1993	Federal or national ministry or agency	Not Reported	Ministry of Environment	Not Reported	State Verified	853	KH-17	KHM	KHM	17.2359	228	2.35793	270.475	28.4391		3.08342e+06	863358	3.94678e+06	1.50779e+06	224473	1.73227e+06	5.67904e+06	2.21451e+06	93535.5	134589	52482.2	342964	493493	192435		56688.6
9883	9883	1	Milian-Labau	Milian-Labau	Virgin Jungle Reserve	Virgin Jungle Reserve	National	Ia	Not Applicable	0	0	0	28.09	28.2724	Not Applicable	0	Designated	1984	Sub-national ministry or agency	Not Reported	Not Reported	Not Reported	State Verified	612	MY-12	MYS	MYS	12.5522	15	1.17609	309.521	23.6587		232141	64999.3	297140	113517	16899.8	130417	427556	166723	5858.28	8429.52	3287.04	21480.4	30908.2	12052.5		3108.13
478525	478525	1	Lago des Tucurui	├írea de prote├º├úo ambiental do lago de tucurui	├ürea de Prote├º├úo Ambiental	Environmental Protection Area	National	V	Not Applicable	0	0	0	5682.02	5720.4	Not Applicable	0	Designated	2002	Sub-national ministry or agency	Not Reported	Secretaria de Estado de Meio Ambiente do Par├í	Not Reported	State Verified	1802	BR-PA	BRA	BRA	14.7631	3275	3.51521	60.1718	25.7865		9.85314e+06	2.75888e+06	1.2612e+07	4.81818e+06	717309	5.53549e+06	1.81475e+07	7.07652e+06	271016	389967	152066	993726	1.42988e+06	557574		155160
555555855	555555855	1	Distrito Regional De Manejo Integrado Del Rio Minero	Distrito Regional De Manejo Integrado Del Rio Minero	Distritos Regionales De Manejo Integrado	Integrated Management Regional District	National	VI	Not Applicable	0	0	0	483.95	487.464	Not Applicable	0	Designated	2011	Sub-national ministry or agency	Not Reported	Corporaci├│n Aut├│noma Regional de Santander	http://runap.parquesnacionales.gov.co/	State Verified	1861	CO-BOY	COL	COL	13.5319	273	2.43616	248.553	24.1623		3.39275e+06	949969	4.34272e+06	1.65905e+06	246992	1.90605e+06	6.24876e+06	2.43667e+06	87441.7	125820	49063	320619	461341	179898		48971
30013	30013	1	Rawa Aopa Watumohai	Rawa Aopa Watumohai	National Park	National Park	National	II	Not Applicable	0	0	2.07725	1051.94	1068.95	Not Applicable	0	Designated	1990	Federal or national ministry or agency	Not Reported	Balai Taman Nasional Rawa Aopa Watumohai	Not Reported	State Verified	1853	ID-SG	IDN	IDN	10.9861	567	2.75358	202.194	20.7117		5.73221e+06	1.60502e+06	7.33723e+06	2.80305e+06	417305	3.22035e+06	1.05576e+07	4.11687e+06	126639	182221	71056.1	464342	668144	260539	>>>>>	67172.7
68867	68867	1	Beng Per	Beng Per	Wildlife Sanctuary	Wildlife Sanctuary	National	IV	Not Applicable	0	0	0	2494.08	2511.03	Not Applicable	0	Designated	1993	Federal or national ministry or agency	Not Reported	Ministry of Environment	Not Reported	State Verified	853	KH-6	KHM	KHM	18.6258	1671	3.22298	203.939	27.9892		1.70391e+07	4.77096e+06	2.18101e+07	8.33214e+06	1.24045e+06	9.57259e+06	3.13827e+07	1.22375e+07	508706	731981	285432	1.86526e+06	2.68393e+06	1.04658e+06		338525
95638	95638	1	Maojieniaolei	Maojieniaolei	Nature Reserve	Nature Reserve	National	V	Not Applicable	0	0	0	261	494.41	Not Applicable	0	Designated	1982	Not Reported	Not Reported	Not Reported	Not Reported	Not Reported	526	CN-45	CHN	CHN	11.0093	276	2.44091	128.508	19.7214		1.77341e+06	496555	2.26996e+06	867197	129104	996302	3.26627e+06	1.27366e+06	37305.7	53679.5	20932	136788	196825	76750.7		20825.6
478135	478135	1	R├¡o Chacuey	R├¡o Chacuey	Refugio de Vida Silvestre	National Wildlife Refuge	National	IV	Not Applicable	0	0	0	39.4932	39.6622	Not Applicable	0	Designated	0	Federal or national ministry or agency	Not Reported	Secretaria de Estado de Medio Ambiente y Recursos Naturales - Subsecretar├¡a de Estado de ├üreas Protegidas y Biodiversidad	Not Reported	State Verified	830	Not Reported	DOM	DOM	11.0703	23	1.36173	45.4848	19.0901		52307.5	14646.1	66953.7	25578.4	3807.99	29386.4	96340	37567.3	1065.13	1532.62	597.636	3905.47	5619.6	2191.33		617.664
301557	301557	1	Kitulanghalo	Kitulanghalo	Forest Reserve	Forest Reserve	National	IV	Not Applicable	0	0	0	45.2168	45.2205	Not Applicable	0	Designated	1955	Not Reported	Not Reported	Not Reported	Not Reported	State Verified	845	Not Reported	TZA	TZA	16.2947	31	1.49136	49.4084	23.7695		76583	21443.2	98026.2	37449.1	5575.24	43024.3	141051	55001.9	1941.7	2793.92	1089.48	7119.56	10244.4	3994.74		1331.09
8846	8846	1	Bangkiriang	Bangkiriang	Wildlife Reserve	Wildlife Reserve	National	IV	Not Applicable	0	0	0.353159	125	123.646	Not Applicable	0	Designated	1998	Federal or national ministry or agency	Not Reported	Balai KSDA Sulawesi Tengah	Not Reported	State Verified	1853	ID-ST	IDN	IDN	21.7186	92	1.96379	294.956	29.1894		1.3568e+06	379904	1.7367e+06	663474	98774.9	762249	2.49895e+06	974453	42244.4	60785.7	23703.1	154896	222881	86911.3		31432.3
12570	12570	1	Aguateca	Aguateca	Monumento Cultural	Cultural Monument	National	II	Not Applicable	0	0	0	16.83	17.0877	Not Applicable	0	Designated	1995	Federal or national ministry or agency	State	CONAP	Not Reported	State Verified	814	GT-PE	GTM	GTM	53.2527	15	1.17609	161.501	60.6644		121126	33915.2	155041	59230.4	8817.95	68048.4	223089	86992.4	7837.88	11278	4397.78	28738.9	41352.6	16125.2		6880.28
95896	95896	1	Yongxing niaolei	Yongxing niaolei	Nature Reserve	Nature Reserve	National	V	Not Applicable	0	0	0	100	49.8401	Not Applicable	0	Designated	1988	Not Reported	Not Reported	Not Reported	Not Reported	Not Reported	526	CN-46	CHN	CHN	7.86413	26	1.41497	133.585	15.075		173660	48624.9	222285	84919.9	12642.5	97562.4	319848	124723	2792.45	4018.08	1566.83	10239	14733	5745.03		1456.73
12657	12657	1	Coordillera Dipilto y Jalapa	Coordillera Dipilto y Jalapa	Reserva Natural	Nature Reserve	National	IV	Not Applicable	0	0	0	412	316.267	Not Applicable	0	Designated	1991	Federal or national ministry or agency	Joint ownership	Not Reported	Not Reported	State Verified	820	NI-NS	NIC	NIC	9.615	183	2.26245	97.506	16.617		892180	249810	1.14199e+06	436276	64950.7	501227	1.64322e+06	640764	15813.7	22754.4	8872.95	57983.5	83432.8	32534.2		9150.2
478101	478101	1	Jos├® del Carmen Ram├¡rez	Jos├® del Carmen Ram├¡rez	Parque Nacional	National Park	National	II	Not Applicable	0	0	0	764	766.793	Not Applicable	0	Designated	1956	Federal or national ministry or agency	Not Reported	Secretaria de Estado de Medio Ambiente y Recursos Naturales - Subsecretar├¡a de Estado de ├üreas Protegidas y Biodiversidad	Not Reported	State Verified	830	DO-22	DOM	DOM	11.5205	478	2.67943	61.5134	18.4808		1.47017e+06	411648	1.88182e+06	718914	107028	825942	2.70776e+06	1.05588e+06	28981.3	41701.4	16261.2	106265	152905	59624.5		18066.2
95682	95682	1	Datian (Hainan)	Datian (Hainan)	Nature Reserve	Nature Reserve	National	V	Not Applicable	0	0	0	300	34.9908	Not Applicable	0	Designated	1986	Not Reported	Not Reported	Not Reported	Not Reported	Not Reported	526	CN-46	CHN	CHN	11.7726	22	1.34242	99.2853	18.7243		109214	30579.9	139794	53405.6	7950.77	61356.3	201150	78437.4	2181.28	3138.65	1223.9	7998.02	11508.4	4487.64		1371.45
95878	95878	1	Chuandonghe	Chuandonghe	Nature Reserve	Nature Reserve	National	V	Not Applicable	0	0	0	115.62	87.8848	Not Applicable	0	Designated	1982	Not Reported	Not Reported	Not Reported	Not Reported	Not Reported	526	CN-45	CHN	CHN	7.50443	46	1.66276	190.547	14.3375		438258	122712	560971	214308	31905.2	246213	807184	314757	6702.44	9644.18	3760.7	24575.6	35362	13789.2		3508.14
3425	3425	1	Madai-Baturong	Madai-Baturong	Virgin Jungle Reserve	Virgin Jungle Reserve	National	Ia	Not Applicable	0	0	0	58.5	58.8897	Not Applicable	0	Designated	1984	Sub-national ministry or agency	Not Reported	Not Reported	Not Reported	State Verified	612	MY-12	MYS	MYS	7.57717	32	1.50515	301.152	13.9443		481844	134916	616760	235622	35078.2	270700	887460	346060	7166.9	10312.5	4021.3	26278.6	37812.5	14744.8		3894.41
1795	1795	1	Kinnerasni	Kinnerasni	Sanctuary	Sanctuary	National	IV	Not Applicable	0	0	0	635.41	288.726	Not Applicable	0	Designated	1977	Sub-national ministry or agency	Not Reported	Chief Wildlife Warden, State Forest Department	Not Reported	State Verified	1855	IN-AP	IND	IND	6.60404	150	2.17609	57.0984	12.7117		428238	119907	548144	209408	31175.7	240584	788728	307560	5806.56	8355.09	3258.02	21290.7	30635.3	11946.1		3016.64
100721	100721	1	Rio Nare	Rio Nare	Reserva Forestal Protectora Nacional	Forest Reserve Protectress National	National	VI	Not Applicable	0	0	0	88.29	88.6981	Not Applicable	0	Designated	1971	Federal or national ministry or agency	Not Reported	Ministerio de Ambiente y Desarrollo Sostenible	http://runap.parquesnacionales.gov.co/	State Verified	1861	CO-ANT	COL	COL	6.82422	47	1.6721	152.373	12.8786		358076	100261	458337	175099	26067.9	201167	659504	257170	4918.96	7077.92	2760	18036.2	25952.4	10120		2606.49
317200	317200	1	Muka Kuning	Muka Kuning	Nature Recreation Park	Nature Recreation Park	National	V	Not Applicable	0	0	0	20.6562	18.3016	Not Applicable	0	Designated	1994	Federal or national ministry or agency	Not Reported	Balai Besar KSDA Riau	Not Reported	State Verified	1853	ID-SM	IDN	IDN	7.17677	10	1	103.516	13.1346		51757.9	14492.2	66250	25309.6	3767.97	29077.6	95327.6	37172.5	725.142	1043.41	406.873	2658.85	3825.84	1491.87		396.218
115079	115079	1	Petexbat├║n	Petexbat├║n	Refugio de Vida Silvestre	Wildlife Refuge	National	III	Not Applicable	0	0	0	40.44	40.2816	Not Applicable	0	Designated	1995	Federal or national ministry or agency	State	CONAP	Not Reported	State Verified	814	GT-PE	GTM	GTM	19.1872	31	1.49136	131.962	24.932		204542	57271.7	261813	100021	14890.6	114912	376725	146902	5439.6	7827.08	3052.13	19945.2	28699.3	11191.1		4186.22
478091	478091	1	Entrada de Mao	Entrada de Mao	V├¡a Panoramica	Not Reported	National	V	Not Applicable	0	0	0	54.5519	54.8219	Not Applicable	0	Designated	0	Federal or national ministry or agency	Not Reported	Secretaria de Estado de Medio Ambiente y Recursos Naturales - Subsecretar├¡a de Estado de ├üreas Protegidas y Biodiversidad	Not Reported	State Verified	830	DO-27	DOM	DOM	10.1007	35	1.54407	34.9524	15.8211		61166.7	17126.7	78293.3	29910.5	4452.93	34363.4	112657	43929.9	1032.24	1485.29	579.181	3784.87	5446.07	2123.66		659.012
31509	31509	1	Gran Piedra	Gran Piedra	Protected Natural Landscape/Seascape	Protected Natural Landscape/Seascape	National	V	Not Applicable	0	0	0	30.39	30.4583	Not Applicable	0	Designated	1980	Federal or national ministry or agency	State	Not Reported	Not Reported	State Verified	532	Not Reported	CUB	CUB	7.07625	17	1.23045	224.736	12.6782		191026	53487.3	244513	93411.7	13906.7	107318	351832	137195	2583.33	3717.17	1449.49	9472.22	13629.6	5314.8		1441.86
95594	95594	1	Yunjishan	Yunjishan	Nature Reserve	Nature Reserve	National	V	Not Applicable	0	0	0	27	26.0942	Not Applicable	0	Designated	1990	Not Reported	Not Reported	Not Reported	Not Reported	Not Reported	526	CN-44	CHN	CHN	7.56229	15	1.17609	112.507	13.1555		84380.2	23626.4	108007	41261.9	6142.88	47404.8	155411	60601.8	1184.07	1703.76	664.372	4341.57	6247.12	2436.03		680.648
36979	36979	1	Okomu	Okomu	Forest Reserve	Forest Reserve	National	II	Not Applicable	0	0	0	181	1123.6	Not Applicable	0	Designated	0	Not Reported	State	Not Reported	Not Reported	State Verified	213	NG-ED	NGA	NGA	6.11142	602	2.7796	140.492	11.4067		4.22881e+06	1.18407e+06	5.41288e+06	2.06789e+06	307858	2.37575e+06	7.78863e+06	3.03713e+06	51452.4	74035.2	28869.6	188659	271462	105855		27567
313020	313020	1	Sun Gala Khiri	Sun Gala Khiri	National Park	National Park	National	II	Not Applicable	0	0	0	215.36	227.371	Not Applicable	0	Proposed	0	Federal or national ministry or agency	Not Reported	Department of National Park, Wildlife and Plant Conservation Office of National Park	Not Reported	State Verified	881	TH-90	THA	THA	7.26759	132	2.12057	366.88	12.5185		2.42141e+06	677994	3.0994e+06	1.18407e+06	176278	1.36035e+06	4.45975e+06	1.73905e+06	32333.2	46524.4	18141.9	118555	170589	66520.4		18771
555571193	555571193	1	Seblat	Seblat	Nature Recreation Park	Nature Recreation Park	National	V	Not Applicable	0	0	0	77.38	77.6903	Not Applicable	0	Designated	2012	Federal or national ministry or agency	Not Reported	Balai KSDA Bengkulu	Not Reported	State Verified	1853	ID-SM	IDN	IDN	8.42506	48	1.68124	267.608	13.6364		642258	179832	822090	314064	46756.4	360821	1.18291e+06	461270	9341.94	13442.2	5241.7	34253.8	49288	19219.6		5771.8
68872	68872	1	Samlaut	Samlaut	Multiple Use Management Area	Multiple Use Management Area	National	VI	Not Applicable	0	0	0	599.165	602.297	Not Applicable	0	Designated	1993	Federal or national ministry or agency	Not Reported	Ministry of Environment	Not Reported	State Verified	853	KH-2	KHM	KHM	10.7358	411	2.61384	307.07	15.7327		6.3103e+06	1.76688e+06	8.07718e+06	3.08574e+06	459390	3.54513e+06	1.16223e+07	4.53206e+06	105896	152375	59417.8	388287	558708	217865		72262.4
27450	27450	1	Puvarasankulam	Puvarasankulam	Reserved Forest	Reserved Forest	National	Ib	Not Applicable	0	0	0	36.4977	42.3641	Not Applicable	0	Designated	1890	Federal or national ministry or agency	Not Reported	Forest Department	Not Reported	State Verified	1854	Not Reported	LKA	LKA	8.48132	27	1.43136	104.939	13.3075		141668	39667.1	181335	69275.8	10313.5	79589.2	260925	101746	2010.94	2893.55	1128.33	7373.44	10609.7	4137.19		1281.64
555587164	555587164	1	Lotes 33 y 33 porcion W	Lotes 33 y 33 porcion W	Reserva Fauna y Flora Silvestre	Provincial Nature Reserve	National	VI	Not Applicable	0	0	0	281.96	257.175	Not Applicable	0	Designated	1995	Not Reported	Not Reported	Not Reported	Not Reported	State Verified	1852	AR-A	ARG	ARG	35.8417	227	2.35603	54.8062	40.6061		622050	174174	796224	304183	45285.3	349468	1.14569e+06	446757	26943	38768.4	15117.5	98790.9	142151	55430.9		23781.7
61934	61934	1	Nam Ca (Quang Xuyen)	Nam Ca (Quang Xuyen)	Nature Reserve	Nature Reserve	National	IV	Not Applicable	0	0	0	245.55	241.566	Not Applicable	0	Designated	1986	Sub-national ministry or agency	State	Not Reported	Not Reported	Not Reported	609	VN-33	VNM	VNM	10.6361	167	2.22272	238.062	15.3851		1.98782e+06	556590	2.54441e+06	972045	144713	1.11676e+06	3.66117e+06	1.42765e+06	32621.8	46939.6	18303.9	119613	172112	67114.2		22552.1
352220	352220	1	Paytuna	├írea de prote├º├úo ambiental paytuna	├ürea de Prote├º├úo Ambiental	Environmental Protection Area	National	V	Not Applicable	0	0	0	560.734	564.478	Not Applicable	0	Designated	2001	Sub-national ministry or agency	Not Reported	Secretaria de Estado de Meio Ambiente do Par├í	Not Reported	State Verified	1802	BR-PA	BRA	BRA	5.04661	296	2.47129	57.581	9.62398		852198	238615	1.09081e+06	416725	62040	478765	1.56958e+06	612049	8748.31	12588	4908.62	32077.1	46156	17998.3		4587.43
4908	4908	1	Vassununga	parque estadual de vassununga	Parque	Park	National	II	Not Applicable	0	0	0	20.4888	20.5893	Not Applicable	0	Designated	1970	Sub-national ministry or agency	Not Reported	Funda├º├úo para Conserva├º├úo e a Produ├º├úo Florestal do Estado de S├úo Paulo	Not Reported	State Verified	1802	BR-SP	BRA	BRA	5.24454	11	1.04139	106.687	9.81648		58677.7	16429.7	75107.4	28693.4	4271.73	32965.1	108073	42142.3	614.409	884.077	344.741	2252.83	3241.61	1264.05		328.253
315071	315071	1	Maya	Maya	Zona de Amortiguamiento	Buffer Zone	National	VI	Not Applicable	0	0	0	8484.4	7591.47	Not Applicable	0	Designated	1990	Federal or national ministry or agency	Not Reported	Not Reported	Not Reported	State Verified	814	GT-PE	GTM	GTM	25.9195	6472	3.81104	147.849	30.4029		4.7844e+07	1.33963e+07	6.12404e+07	2.33957e+07	3.48305e+06	2.68788e+07	8.81191e+07	3.43616e+07	1.55157e+06	2.23256e+06	870576	5.68909e+06	8.18606e+06	3.19211e+06		1.32277e+06
95514	95514	1	Taohongling	Taohongling	Ziranbaohuqu	Nature Reserve	National	V	Not Applicable	0	0	0	125	98.381	Not Applicable	0	Designated	1981	Sub-national ministry or agency	Not Reported	Not Reported	Not Reported	Not Reported	839	CN-36	CHN	CHN	4.76975	51	1.70757	97.4577	9.20103		248517	69584.8	318102	121525	18092.1	139617	457719	178485	2439.05	3509.57	1368.54	8943.2	12868.4	5017.97		1264.39
478130	478130	1	Nalga de Maco	Nalga de Maco	Parque Nacional	National Park	National	II	Not Applicable	0	0	0	280	180.173	Not Applicable	0	Designated	1995	Federal or national ministry or agency	Not Reported	Secretaria de Estado de Medio Ambiente y Recursos Naturales - Subsecretar├¡a de Estado de ├üreas Protegidas y Biodiversidad	Not Reported	State Verified	830	Not Reported	DOM	DOM	6.06957	105	2.02119	176.008	10.415		924043	258732	1.18278e+06	451857	67270.3	519127	1.7019e+06	663648	10265.5	14771	5759.89	37640	54160.5	21119.6		5982.45
315638	315638	1	Baishuihe	Baishuihe	Nature Reserve	Nature Reserve	National	V	Not Applicable	0	0	0	301.05	346.244	Not Applicable	0	Designated	0	Not Reported	Not Reported	Not Reported	Not Reported	Not Reported	526	CN-51	CHN	CHN	9.40957	238	2.37658	165.692	13.6891		1.97173e+06	552085	2.52382e+06	964178	143542	1.10772e+06	3.63154e+06	1.4161e+06	28790.7	41427.1	16154.3	105566	151899	59232.3		19790.1
19755	19755	1	Igarap├® Gelado	├írea de prote├º├úo ambiental do igarap├® gelado	├ürea de Prote├º├úo Ambiental	Environmental Protection Area	National	V	Not Applicable	0	0	0	232.849	234.358	Not Applicable	0	Designated	1989	Federal or national ministry or agency	Not Reported	Instituto Chico Mendes de Conserva├º├úo da Biodiversidade	Not Reported	State Verified	1802	BR-PA	BRA	BRA	9.73804	163	2.21219	228.425	14.0012		1.86167e+06	521267	2.38293e+06	910355	135529	1.04588e+06	3.42882e+06	1.33705e+06	27803.2	40006.2	15600.2	101945	146689	57200.7		19337.6
9881	9881	1	Brantian-Tatulit	Brantian-Tatulit	Virgin Jungle Reserve	Virgin Jungle Reserve	National	Ia	Not Applicable	0	0	0	40.92	41.2107	Not Applicable	0	Designated	1984	Sub-national ministry or agency	Not Reported	Not Reported	Not Reported	State Verified	612	MY-12	MYS	MYS	7.16173	26	1.41497	319.57	11.3515		415441	116324	531765	203151	30244.1	233395	765160	298370	5030.29	7238.11	2822.46	18444.4	26539.7	10349		3173.63
68868	68868	1	Pnom Namlear	Pnom Namlear	Wildlife Sanctuary	Wildlife Sanctuary	National	IV	Not Applicable	0	0	0	509.569	512.163	Not Applicable	0	Designated	1993	Federal or national ministry or agency	Not Reported	Ministry of Environment	Not Reported	State Verified	853	KH-11	KHM	KHM	4.72621	273	2.43616	263.778	8.86664		3.60057e+06	1.00816e+06	4.60873e+06	1.76068e+06	262122	2.0228e+06	6.63154e+06	2.58593e+06	34053.3	48999.5	19107.1	124862	179665	70059.4		18151.6
95641	95641	1	Nongxinshuiyuanlin	Nongxinshuiyuanlin	Nature Reserve	Nature Reserve	National	V	Not Applicable	0	0	0	96.56	119.244	Not Applicable	0	Designated	1982	Not Reported	Not Reported	Not Reported	Not Reported	Not Reported	526	CN-45	CHN	CHN	5.46691	68	1.83251	157.153	9.58668		534322	149610	683932	261283	38898.6	300182	984114	383750	5463.86	7861.99	3065.74	20034.2	28827.3	11241		3115.83
61943	61943	1	Kulen Promtep	Kulen Promtep	Wildlife Sanctuary	Wildlife Sanctuary	National	IV	Not Applicable	0	0	0	4068.25	4095.46	Not Applicable	0	Designated	1993	Federal or national ministry or agency	Not Reported	Ministry of Environment	Not Reported	State Verified	853	KH-13	KHM	KHM	11.8185	3051	3.48444	146.059	15.8643		2.22813e+07	6.23877e+06	2.85201e+07	1.08956e+07	1.62208e+06	1.25176e+07	4.10377e+07	1.60024e+07	377044	542531	211557	1.38249e+06	1.98928e+06	775708		280887
342393	342393	1	Peccary Hills	Peccary Hills	National Park	National Park	National	II	Not Applicable	0	0	0	43.4794	43.7341	Not Applicable	0	Designated	2007	Federal or national ministry or agency	Not Reported	Forest Department	Not Reported	State Verified	1844	BZ-BZ	BLZ	BLZ	5.39248	25	1.39794	83.6731	9.43342		104591	29285.6	133877	51145.2	7614.25	58759.4	192636	75117.5	1052.43	1514.35	590.512	3858.91	5552.61	2165.21		601.607
146654	146654	1	Rochard Douglas Reserve	Rochard Douglas Reserve	Nature Reserve	Nature Reserve	National	IV	Not Applicable	0	0	19.9424	20.5812	19.9424	Not Applicable	0	Designated	0	Not Reported	Not Reported	Not Reported	Not Reported	Expert Verified	1867	Not Reported	TTO	TTO	12.2333	15	1.17609	78.3121	16.2641		58734.1	16445.5	75179.6	28721	4275.84	32996.8	108176	42182.8	1018.94	1466.16	571.722	3736.12	5375.93	2096.31		766.415
19995	19995	1	Tinigua	Tinigua	Parque Nacional Natural	Natural National Park	National	II	Not Applicable	0	0	0	2018.75	2167.33	Not Applicable	0	Designated	1989	Federal or national ministry or agency	Not Reported	Parques Nacionales Naturales de Colombia	http://runap.parquesnacionales.gov.co/	State Verified	1861	CO-MET	COL	COL	9.36548	1516	3.1807	261.859	13.3892		1.98489e+07	5.55769e+06	2.54066e+07	9.70611e+06	1.445e+06	1.11511e+07	3.65577e+07	1.42555e+07	283479	407899	159058	1.03942e+06	1.49563e+06	583213		198287
1935	1935	1	Manembo-Nembo	Manembo-Nembo	Wildlife Reserve	Wildlife Reserve	National	IV	Not Applicable	0	0	0	65	62.2558	Not Applicable	0	Designated	1978	Federal or national ministry or agency	Not Reported	Balai KSDA Sulawesi Utara	Not Reported	State Verified	1853	ID-SL	IDN	IDN	6.59938	39	1.59106	292.053	10.5346		569503	159461	728964	278487	41459.8	319947	1.04891e+06	409017	6399.47	9208.23	3590.7	23464.7	33763.5	13165.9		4008.93
306412	306412	1	Dinadiawan River	Dinadiawan River	Protected Landscape	Protected Landscape	National	V	Not Applicable	0	0	0.239375	33.7133	33.9621	Not Applicable	0	Designated	2000	Federal or national ministry or agency	Not Reported	Protected Area Management Board under Department of Environment and Natural Resources (DENR)	Not Reported	State Verified	1841	PH-AUR	PHL	PHL	9.35695	24	1.38021	303.756	13.2409		364507	102062	466569	178244	26536.1	204780	671350	261789	5148.17	7407.73	2888.6	18876.6	27161.7	10591.5		3638.05
95871	95871	1	Baidongheshuiyuanlin	Baidongheshuiyuanlin	Nature Reserve	Nature Reserve	National	V	Not Applicable	0	0	0	366	485.597	Not Applicable	0	Designated	1982	Not Reported	Not Reported	Not Reported	Not Reported	Not Reported	526	CN-45	CHN	CHN	5.54097	295	2.46982	156.071	9.12094		2.30204e+06	644572	2.94661e+06	1.1257e+06	167589	1.29329e+06	4.2399e+06	1.65333e+06	22396.6	32226.6	12566.6	82120.8	118164	46077.5		13605.9
555555777	555555777	1	Pnr Serrania De Las Quinchas	Pnr Serrania De Las Quinchas	Parque Natural Regional	Park Natural Regional	National	II	Not Applicable	0	0	0	140.66	141.588	Not Applicable	0	Designated	2011	Sub-national ministry or agency	Not Reported	Corporaci├│n Aut├│noma Regional de Santander	http://runap.parquesnacionales.gov.co/	State Verified	1861	CO-BOY	COL	COL	7.7815	97	1.98677	286.357	11.3584		1.38883e+06	388873	1.7777e+06	679139	101107	780246	2.55795e+06	997459	16826.6	24211.9	9441.31	61697.6	88777	34618.1		11527.7
724	724	1	Mont P├®ko National Park	Mont P├®ko National Park	National Park	National Park	National	II	Not Applicable	0	0	0	340	314.805	Not Applicable	0	Designated	1968	Government-delegated management	Not Reported	Office Ivoirien des Parcs et R├®serves	Not Ready	State Verified	1826	CI-06	CIV	CIV	8.77144	224	2.35025	100.016	12.3272		1.12018e+06	313650	1.43383e+06	547766	81548.9	629315	2.06314e+06	804511	14729.2	21194	8264.48	54007.2	77711.3	30303.1		10480.6
68870	68870	1	Banteay Chhmar	Banteay Chhmar	Protected Landscape	Protected Landscape	National	V	Not Applicable	0	0	0	818.97	823.598	Not Applicable	0	Designated	1993	Federal or national ministry or agency	Not Reported	Ministry of Environment	Not Reported	State Verified	853	KH-1	KHM	KHM	3.90116	433	2.63649	82.7054	7.4203		1.79057e+06	501360	2.29193e+06	875590	130354	1.00594e+06	3.29787e+06	1.28599e+06	14172.3	20392.7	7952.01	51965.3	74773.1	29157.4		7451
555555696	555555696	1	Serrania De Las Quinchas	Serrania De Las Quinchas	Parque Natural Regional	Park Natural Regional	National	II	Not Applicable	0	0	0	212.26	213.677	Not Applicable	0	Designated	2008	Sub-national ministry or agency	Not Reported	Corporaci├│n Aut├│noma Regional de Boyac├í	http://runap.parquesnacionales.gov.co/	State Verified	1861	CO-BOY	COL	COL	7.92816	149	2.17319	248.583	11.3696		1.85195e+06	518545	2.37049e+06	905602	134822	1.04042e+06	3.41091e+06	1.33007e+06	22459.6	32317.2	12601.9	82351.8	118497	46207.1		15661.4
555587069	555587069	1	Guaramboca	Guaramboca	Parque Provincial	Provincial Park	National	II	Not Applicable	0	0	0	20.84	21.7801	Not Applicable	0	Designated	2006	Not Reported	Not Reported	Not Reported	Not Reported	State Verified	1852	AR-N	ARG	ARG	16.1732	18	1.25527	154.471	19.5697		139024	38926.7	177950	67982.6	10120.9	78103.6	256054	99846.9	2902.04	4175.76	1628.31	10640.8	15311.1	5970.49		2398.36
312951	312951	1	Budo-Sungai Padi	Budo-Sungai Padi	National Park	National Park	National	II	Not Applicable	0	0	0	341	343.034	Not Applicable	0	Designated	1999	Federal or national ministry or agency	Not Reported	Department of National Park, Wildlife and Plant Conservation Office of National Park	Not Reported	State Verified	881	TH-96	THA	THA	3.62253	180	2.25527	308.744	6.90362		2.77869e+06	778034	3.55673e+06	1.35878e+06	202289	1.56107e+06	5.1178e+06	1.99566e+06	20461.9	29442.8	11481.1	75027.1	107957	42097.2		10737
95644	95644	1	Sanpihushuiyuanlin	Sanpihushuiyuanlin	Nature Reserve	Nature Reserve	National	V	Not Applicable	0	0	0	31.05	81.6304	Not Applicable	0	Designated	1982	Not Reported	Not Reported	Not Reported	Not Reported	Not Reported	526	CN-45	CHN	CHN	16.0201	68	1.83251	227.407	19.2313		773183	216491	989674	378086	56287.7	434374	1.42405e+06	555300	15860.6	22821.9	8899.3	58155.6	83680.5	32630.7		13212.3
95861	95861	1	Damingshanshuiyuanlin (Guangxi)	Damingshanshuiyuanlin (Guangxi)	Nature Reserve	Nature Reserve	National	V	Not Applicable	0	0	0	256	613.002	Not Applicable	0	Designated	1982	Not Reported	Not Reported	Not Reported	Not Reported	Not Reported	526	CN-45	CHN	CHN	4.8793	370	2.5682	191.122	8.08383		3.53576e+06	990012	4.52577e+06	1.72898e+06	257403	1.98639e+06	6.51216e+06	2.53938e+06	30487.9	43869.3	17106.6	111789	160854	62724.2		18402.1
95679	95679	1	Fanjia	Fanjia	Nature Reserve	Nature Reserve	National	V	Not Applicable	0	0	0	31	32.3028	Not Applicable	0	Designated	1981	Not Reported	Not Reported	Not Reported	Not Reported	Not Reported	526	CN-46	CHN	CHN	20.1541	28	1.44716	239.935	23.2511		335909	94054.6	429964	164260	24454.2	188714	618678	241250	8330.96	11987.5	4674.45	30546.9	43954.1	17139.7		7221.27
3305	3305	1	Mountain Pine Ridge	Mountain Pine Ridge	Mountain Pine Ridge Forest Reserve	Forest Reserve	National	VI	Not Applicable	0	0	0	430.819	435.165	Not Applicable	0	Designated	1959	Federal or national ministry or agency	Not Reported	Forest Department	Not Reported	State Verified	1844	BZ-CY	BLZ	BLZ	19.5928	376	2.57519	169.35	22.6758		3.18377e+06	891456	4.07523e+06	1.55686e+06	231779	1.78864e+06	5.86387e+06	2.28659e+06	77007.5	110807	43208.5	282361	406291	158431		66537.6
300080	300080	1	Rinc├│n de Santa Mar├¡a	Rinc├│n de Santa Mar├¡a	Reserva Natural Provincial	Provincial Nature Reserve	National	Ia	Not Applicable	0	0	0	24.5	73.2261	Not Applicable	0	Designated	1994	Not Reported	Not Reported	Not Reported	Not Reported	State Verified	1852	AR-W	ARG	ARG	5.50058	47	1.6721	80.706	8.56992		189659	53104.5	242764	92743.3	13807.2	106550	349314	136213	1733.72	2494.66	972.779	6356.97	9147.09	3566.86		1112.78
27445	27445	1	Melkulam	Melkulam	Reserved Forest	Reserved Forest	National	Ib	Not Applicable	0	0	0	21.66	21.8063	Not Applicable	0	Designated	1921	Federal or national ministry or agency	Not Reported	Forest Department	Not Reported	State Verified	1854	Not Reported	LKA	LKA	4.39207	13	1.11394	125.324	7.36729		81460.3	22808.9	104269	39834.1	5930.31	45764.4	150034	58504.8	640.151	921.117	359.185	2347.22	3377.43	1317.01		381.631
317218	317218	1	Khuan Mae Yaimon	Khuan Mae Yaimon	Wildlife Sanctuary	Wildlife Sanctuary	National	Ia	Not Applicable	0	0	0	464	460.796	Not Applicable	0	Designated	1999	Federal or national ministry or agency	Not Reported	Department of National Park, Wildlife and Plant Conservation Office of Wildlife Conservation	Not Reported	State Verified	881	TH-86	THA	THA	3.02531	234	2.36922	324.625	5.95748		3.79811e+06	1.06347e+06	4.86158e+06	1.85728e+06	276502	2.13378e+06	6.99536e+06	2.7278e+06	24135.7	34728.9	13542.4	88497.4	127339	49655.3		12256.5
8799	8799	1	Sungai Lokan	Sungai Lokan	Virgin Jungle Reserve	Virgin Jungle Reserve	National	Ia	Not Applicable	0	0	0	18.63	18.747	Not Applicable	0	Designated	1984	Sub-national ministry or agency	Not Reported	Not Reported	Not Reported	State Verified	612	MY-12	MYS	MYS	3.34975	10	1	265.319	6.27978		132659	37144.6	169804	64870.4	9657.6	74528	244332	95275.9	888.609	1278.62	498.593	3258.23	4688.29	1828.17		474.001
313019	313019	1	Khao Nan	Khao Nan	National Park	National Park	National	II	Not Applicable	0	0	0	409.79	444.09	Not Applicable	0	Designated	2009	Federal or national ministry or agency	Not Reported	Department of National Park, Wildlife and Plant Conservation Office of National Park	Not Reported	State Verified	881	TH-80	THA	THA	4.8528	277	2.44248	326.717	7.78006		4.52503e+06	1.26701e+06	5.79204e+06	2.21274e+06	329422	2.54216e+06	8.3342e+06	3.24988e+06	37552	54033.8	21070.2	137691	198124	77257.4		23423
9852	9852	1	Ulu Telupid	Ulu Telupid	Protection Forest Reserve	Protection Forest Reserve	National	Ia	Not Applicable	0	0	0	76.55	77.0513	Not Applicable	0	Designated	1984	Sub-national ministry or agency	Not Reported	Not Reported	Not Reported	State Verified	612	MY-12	MYS	MYS	3.48327	42	1.62325	321.265	6.39025		674657	188904	863561	329907	49115	379022	1.24258e+06	484539	4598.64	6617.02	2580.27	16861.7	24262.4	9460.99		2506.68
95866	95866	1	Dayaoshanshuiyuanlin (Guangxi)	Dayaoshanshuiyuanlin (Guangxi)	Nature Reserve	Nature Reserve	National	V	Not Applicable	0	0	0	360	2160.46	Not Applicable	0	Designated	1982	Not Reported	Not Reported	Not Reported	Not Reported	Not Reported	526	CN-45	CHN	CHN	4.26024	1286	3.10924	220.558	7.15716		1.41819e+07	3.97093e+06	1.81528e+07	6.93494e+06	1.03244e+06	7.96738e+06	2.61202e+07	1.01854e+07	108269	155789	60748.9	396985	571225	222746		64446.2
315688	315688	1	Jiudingshan	Jiudingshan	Nature Reserve	Nature Reserve	National	V	Not Applicable	0	0	0	637	675.224	Not Applicable	0	Designated	0	Not Reported	Not Reported	Not Reported	Not Reported	Not Reported	526	CN-51	CHN	CHN	7.60685	491	2.69108	179.753	10.461		4.41293e+06	1.23562e+06	5.64854e+06	2.15792e+06	321261	2.47918e+06	8.12773e+06	3.16936e+06	49241	70853.2	27628.8	180550	259795	101306		35806.4
102910	102910	1	El Puct├®	El Puct├®	Refugio de Vida Silvestre	Wildlife Refuge	National	III	Not Applicable	0	0	0	166.95	168.281	Not Applicable	0	Designated	1995	Federal or national ministry or agency	State	CONAP	Not Reported	State Verified	814	GT-PE	GTM	GTM	13.5183	139	2.14301	113.704	16.366		790239	221267	1.01151e+06	386427	57529.4	443956	1.45546e+06	567550	13795.3	19850.1	7740.44	50582.6	72783.7	28381.6		11394.9
12672	12672	1	Sierra Amerrisque	Sierra Amerrisque	Reserva Natural	Nature Reserve	National	IV	Not Applicable	0	0	0	120.73	194.853	Not Applicable	0	Designated	1991	Federal or national ministry or agency	Not Reported	Not Reported	Not Reported	State Verified	820	NI-CO	NIC	NIC	3.17746	103	2.01284	75.0955	6.01103		386742	108288	495029	189117	28154.8	217272	712301	277758	2479.7	3568.05	1391.34	9092.22	13082.8	5101.59		1310.78
31258	31258	1	Sadeth Naikrom - Krom Luang Chumporn (North)	Sadej Naikom - Krom Luang Chumporn (North)	Wildlife Sanctuary	Wildlife Sanctuary	National	Ia	Not Applicable	0	0	0	664.99	617.886	Not Applicable	0	Designated	1988	Federal or national ministry or agency	Not Reported	Department of National Park, Wildlife and Plant Conservation Office of Wildlife Conservation	Available	State Verified	881	TH-77	THA	THA	9.33971	476	2.67761	286.131	12.1237		6.80993e+06	1.90678e+06	8.71671e+06	3.33005e+06	495763	3.82582e+06	1.25425e+07	4.89089e+06	88065.5	126718	49413	322907	464632	181181		67842.9
3312	3312	1	Swasey Bladen	Swasey Bladen	Forest Reserve	Forest Reserve	National	VI	Not Applicable	0	0	0	60.7028	60.1512	Not Applicable	0	Designated	1960	Federal or national ministry or agency	Not Reported	Forest Department	Not Reported	State Verified	1844	BZ-TOL	BLZ	BLZ	12.1313	49	1.6902	96.9516	14.8921		237531	66508.8	304040	116153	17292.3	133445	437485	170595	3773.16	5429.22	2117.09	13834.9	19907.1	7762.68		3073.67
555571227	555571227	1	Gunung Merapi	Gunung Merapi	National Park	National Park	National	II	Not Applicable	0	0	0	64.1	65.5375	Not Applicable	0	Designated	2004	Federal or national ministry or agency	Not Reported	Balai Taman Nasional Gunung Merapi	Not Reported	State Verified	1853	ID-JT	IDN	IDN	2.77059	33	1.51851	183.535	5.50234		302833	84793.4	387627	148086	22046.3	170132	557759	217495	1777.38	2557.48	997.277	6517.06	9377.44	3656.68		894.962
10783	10783	1	Caparo	Caparo	Forest Reserve	Forest Reserve	National	VI	Not Applicable	0	0	0	1811.43	1167.97	Not Applicable	0	Designated	1961	Not Reported	Not Reported	Not Reported	Not Reported	State Verified	285	VE-E	VEN	VEN	5.7556	795	2.90037	58.3523	8.45581		2.31951e+06	649461	2.96897e+06	1.13424e+06	168860	1.3031e+06	4.27206e+06	1.66587e+06	20920.8	30103.1	11738.6	76709.8	110378	43041.4		14240.2
61066	61066	1	Yulu	Yulu	Reserva Natural	Nature Reserve	National	IV	Not Applicable	0	0	0	10	39.6582	Not Applicable	0	Designated	1991	Not Reported	State	Not Reported	Not Reported	State Verified	820	NI-AN	NIC	NIC	3.02093	21	1.32222	120.743	5.70498		126780	35498.4	162278	61995.3	9229.57	71224.9	233503	91053.3	771.495	1110.11	432.881	2828.81	4070.4	1587.23		408.526
317235	317235	1	Kaeng Ched Kwai	Kaeng Ched Kwai	National Park	National Park	National	II	Not Applicable	0	0	0	224.87	218.86	Not Applicable	0	Proposed	0	Federal or national ministry or agency	Not Reported	Department of National Park, Wildlife and Plant Conservation Office of National Park	Not Reported	State Verified	881	TH-65	THA	THA	3.64116	126	2.10037	125.77	6.32464		792348	221857	1.01421e+06	387458	57682.9	445141	1.45935e+06	569064	5345.41	7691.54	2999.27	19599.8	28202.3	10997.3		3077.41
95983	95983	1	Bantang	Bantang	Nature Reserve	Nature Reserve	National	V	Not Applicable	0	0	0	66.7	64.2174	Not Applicable	0	Designated	1989	Not Reported	Not Reported	Not Reported	Not Reported	Not Reported	526	CN-43	CHN	CHN	3.16622	35	1.54407	132.416	5.80932		231728	64883.7	296611	113315	16869.8	130185	426796	166427	1435.93	2066.16	805.689	5265.06	7575.93	2954.19		782.614
4093	4093	1	Namwala	Namwala	Game Management Area	Game Management Area	National	VI	Not Applicable	0	0	0	3600	3806.58	Not Applicable	0	Designated	1971	Federal or national ministry or agency	Not Reported	Not Reported	Not Reported	Not Reported	544	ZM-07	ZMB	ZMB	2.9514	2009	3.30298	56.1371	5.5922		5.63898e+06	1.57891e+06	7.21789e+06	2.75746e+06	410517	3.16798e+06	1.03859e+07	4.04991e+06	33636.6	48399.9	18873.3	123334	177466	69202		17752.4
317197	317197	1	Tesso Nilo	Air Sawan	National Park	National Park	National	II	Not Applicable	0	0	0	830.68	826.534	Not Applicable	0	Designated	1986	Federal or national ministry or agency	Not Reported	Balai Taman Nasional Teso Nilo	Not Reported	State Verified	1853	ID-SM	IDN	IDN	48.6228	784	2.89432	218.74	51.2608		8.57463e+06	2.4009e+06	1.09755e+07	4.19299e+06	624233	4.81722e+06	1.57927e+07	6.1583e+06	468845	674623	263066	1.7191e+06	2.47362e+06	964574		444717
95546	95546	1	Liankangshan	Liankangshan	Nature Reserve	Nature Reserve	National	V	Not Applicable	0	0	0	20	57.1877	Not Applicable	0	Designated	1982	Not Reported	Not Reported	Not Reported	Not Reported	Not Reported	526	CN-41	CHN	CHN	4.44444	36	1.5563	93.0742	7.06021		167533	46909.4	214443	81923.9	12196.4	94120.3	308563	120323	1261.68	1815.43	707.919	4626.15	6656.59	2595.7		794.233
8953	8953	1	Giam Siak Kecil	Giam Siak Kecil	Wildlife Reserve	Wildlife Reserve	National	IV	Not Applicable	0	0	0	500	785.991	Not Applicable	0	Designated	1986	Federal or national ministry or agency	Not Reported	Balai Besar KSDA Riau	Not Reported	State Verified	1853	ID-SM	IDN	IDN	9.38436	615	2.78888	193.932	11.9935		5.96339e+06	1.66975e+06	7.63314e+06	2.9161e+06	434135	3.35023e+06	1.09834e+07	4.28291e+06	76290.3	109775	42806	279731	402507	156955		59693.5
17982	17982	1	Bukit Kaba	Bukit Kaba	Nature Recreation Park	Nature Recreation Park	National	V	Not Applicable	0	0	0	134.9	152.134	Not Applicable	0	Designated	1986	Federal or national ministry or agency	Not Reported	Balai KSDA Bengkulu	Not Reported	State Verified	1853	ID-SM	IDN	IDN	2.74198	78	1.89209	222.14	5.34804		866347	242577	1.10892e+06	423644	63070	486714	1.59564e+06	622210	4942.14	7111.28	2773.01	18121.2	26074.7	10167.7		2533.87
20184	20184	1	Pagaibamba	Pagaibamba	Bosque de Protecci├│n	Protection Forest	National	VI	Not Applicable	0	0	0	20.7838	20.3581	Not Applicable	0	Designated	1987	Not Reported	Not Reported	Not Reported	Not Reported	State Verified	1811	PE-CAJ	PER	PER	3.04327	11	1.04139	52.9182	5.63228		29105	8149.41	37254.4	14232.4	2118.85	16351.2	53605.6	20903.2	174.856	251.602	98.1107	641.139	922.539	359.739		94.4794
10192	10192	1	Phou Khao Khoay	Phou Khao Khoay	National Biodiversity Conservation Area	National Biodiversity Conservation Area	National	VI	Not Applicable	0	0	0	2000	1811.22	Not Applicable	0	Designated	1993	Not Reported	Not Reported	Not Reported	Not Reported	Not Reported	834	Not Reported	LAO	LAO	2.82712	947	2.97635	236.894	5.40713		1.1217e+07	3.14075e+06	1.43577e+07	5.48509e+06	816594	6.30168e+06	2.06594e+07	8.05601e+06	64694.9	93089.9	36299.9	237215	341330	133100		33825.8
317260	317260	1	Lamandau	Lamandau	Wildlife Reserve	Wildlife Reserve	National	IV	Not Applicable	0	0	0	761.1	618.838	Not Applicable	0	Designated	1998	Federal or national ministry or agency	Not Reported	Balai KSDA Kalimantan Tengah	Not Reported	State Verified	1853	ID-KT	IDN	IDN	4.84625	405	2.60746	180.839	7.40505		3.66199e+06	1.02536e+06	4.68735e+06	1.79071e+06	266593	2.05731e+06	6.74466e+06	2.63004e+06	28925.1	41620.4	16229.7	106059	152608	59508.8		18930.1
19384	19384	1	Tivives	Tivives	Zona Protectora	Protected Zone	National	VI	Not Applicable	0	2.84	0.05959	24.6639	24.8211	Not Applicable	0	Designated	1986	Not Reported	Not Reported	Not Reported	Not Reported	State Verified	811	CR-P	CRI	CRI	3.89513	15	1.17609	67.3982	6.44544		50548.6	14153.6	64702.2	24718.3	3679.94	28398.2	93100.4	36304	347.529	500.061	194.996	1274.27	1833.56	714.986		210.02
4593	4593	1	Someshwara	Someshwara	Sanctuary	Sanctuary	National	IV	Not Applicable	0	0	0	314.25	36.2966	Not Applicable	0	Designated	1974	Sub-national ministry or agency	Not Reported	Chief Wildlife Warden, State Forest Department	Not Reported	State Verified	1855	IN-KA	IND	IND	3.49626	21	1.32222	107.44	6.04296		112812	31587.2	144399	55164.9	8212.68	63377.5	207776	81021.3	727.164	1046.32	408.007	2666.27	3836.51	1496.03		420.713
322	322	1	El Tam├í	El Tam├í	National Park	National Park	National	II	Not Applicable	0	0	0	1390	1606.35	Not Applicable	0	Designated	1978	Not Reported	State	Not Reported	Not Reported	State Verified	285	Not Reported	VEN	VEN	4.90641	1058	3.02449	156.466	7.44934		8.27703e+06	2.31757e+06	1.05946e+07	4.04747e+06	602568	4.65004e+06	1.52446e+07	5.94457e+06	65769	94635.4	36902.6	241153	346996	135309		43317.9
555555944	555555944	1	Reserva Natural De Aves El Paujil	Reserva Natural De Aves El Paujil	Reserva Natural de la Sociedad Civil	Reserve Natural Civil Society	National	VI	Not Applicable	0	0	0	555	14.3284	Not Applicable	0	Designated	2005	Individual landowners	Not Reported	Individual landowners and the record is realized in Parques Nacionales Naturales	http://runap.parquesnacionales.gov.co/	State Verified	1861	CO-BOY	COL	COL	8.2053	11	1.04139	284.282	10.688		156355	43779.4	200135	76457.7	11382.7	87840.3	287975	112294	1782.54	2564.91	1000.17	6535.97	9404.65	3667.29		1368.47
4015	4015	1	Khlong Phraya	Klong Phraya	Wildlife Sanctuary	Wildlife Sanctuary	National	Ia	Not Applicable	0	0	0	153.58	148.207	Not Applicable	0	Designated	1980	Federal or national ministry or agency	Not Reported	Department of National Park, Wildlife and Plant Conservation Office of Wildlife Conservation	Available	State Verified	881	TH-84	THA	THA	4.69911	97	1.98677	334.511	7.1798		1.62238e+06	454266	2.07665e+06	793344	118109	911453	2.9881e+06	1.16519e+06	12424.9	17878.3	6971.54	45558	65553.7	25562.3		8131.99
39513	39513	1	Kaeng Krung	Kaeng Krung	National Park	National Park	National	II	Not Applicable	0	0	0	541	554.064	Not Applicable	0	Designated	1991	Federal or national ministry or agency	Not Reported	Department of National Park, Wildlife and Plant Conservation Office of National Park	Not Reported	State Verified	881	TH-84	THA	THA	4.92138	369	2.56703	329.266	7.38959		6.07496e+06	1.70099e+06	7.77595e+06	2.97066e+06	442257	3.41291e+06	1.11889e+07	4.36304e+06	47884.2	68900.9	26867.5	175575	252637	98514.3		31890.3
8873	8873	1	Lamedae	Lamedae	Nature Reserve	Nature Reserve	National	Ia	Not Applicable	0	0	0	6.3516	39.5812	Not Applicable	0	Designated	1974	Federal or national ministry or agency	Not Reported	Balai KSDA Sulawesi Tenggara	Not Reported	State Verified	1853	ID-SG	IDN	IDN	14.812	34	1.53148	289.279	17.2435		491775	137697	629472	240478	35801.2	276279	905751	353193	9045.25	13015.3	5075.23	33165.9	47722.6	18609.2		7769.81
62609	62609	1	Karakelang Selatan	Karakelang Selatan	Wildlife Reserve	Wildlife Reserve	National	IV	Not Applicable	0	0	0	246.69	288.849	Not Applicable	0	Designated	2000	Federal or national ministry or agency	Not Reported	Balai KSDA Sulawesi Utara	Not Reported	State Verified	1853	ID-SL	IDN	IDN	3.68343	174	2.24055	218.889	6.11468		1.90433e+06	533213	2.43755e+06	931219	138635	1.06985e+06	3.5074e+06	1.36769e+06	12420.7	17872.2	6969.16	45542.5	65531.4	25553.6		7482.1
12227	12227	1	Mango Creek 1	Mango Creek 1	Forest Reserve	Forest Reserve	National	VI	Not Applicable	0	0	0	55.8265	56.1522	Not Applicable	0	Designated	1960	Federal or national ministry or agency	Not Reported	Forest Department	Not Reported	State Verified	1844	BZ-SC	BLZ	BLZ	2.77632	30	1.47712	230.714	5.19655		346071	96899.8	442971	169229	25194	194423	637393	248548	1918.26	2760.2	1076.33	7033.64	10120.7	3946.53		1024.86
18807	18807	1	Azul Me├ímbar	Azul Me├ímbar	Parque Nacional	National Park	National	II	Not Applicable	0	0	0	313.391	315.412	Not Applicable	0	Designated	1987	Federal or national ministry or agency	Not Reported	Not Reported	Not Reported	Not Reported	1831	HN-CM	HND	HND	2.57795	163	2.21219	169.173	4.98843		1.37876e+06	386053	1.76481e+06	674214	100374	774588	2.5394e+06	990226	7336.38	10556.4	4116.39	26900	38706.6	15093.4		3791.33
351895	351895	1	Salto Magessi	├írea de prote├º├úo ambiental do salto magessi	├ürea de Prote├º├úo Ambiental	Environmental Protection Area	National	V	Not Applicable	0	0	0	78.4542	78.924	Not Applicable	0	Designated	2002	Sub-national ministry or agency	Not Reported	Secretaria de Estado do Meio Ambiente de Mato Grosso	Not Reported	State Verified	1802	BR-MT	BRA	BRA	16.6898	69	1.83885	118.949	19.0903		410375	114905	525280	200673	29875.3	230549	755829	294731	8356.44	12024.1	4688.75	30640.3	44088.5	17192.1		7305.69
115769	115769	1	Serra de Ricardo Franco	parque estadual serra ricardo franco	Parque	Park	National	II	Not Applicable	0	0	0	1578.28	1587.65	Not Applicable	0	Designated	1997	Sub-national ministry or agency	Not Reported	Secretaria de Estado do Meio Ambiente de Mato Grosso	Not Reported	State Verified	1802	BR-MT	BRA	BRA	7.25136	1198	3.07846	109.393	9.60983		6.55267e+06	1.83475e+06	8.38742e+06	3.20426e+06	477034	3.68129e+06	1.20687e+07	4.70613e+06	67168.1	96648.6	37687.6	246283	354378	138188		50683.5
96134	96134	1	Gaolushan	Ú½ÿÚ▓üÕ▒▒	Nature Reserve	Nature Reserve	National	V	Not Applicable	0	0	0	52.6	24.061	Not Applicable	0	Designated	1991	Not Reported	Not Reported	Not Reported	Not Reported	Not Reported	855	CN-53	CHN	CHN	3.90182	15	1.17609	181.467	6.25878		136101	38108.2	174209	66553.2	9908.12	76461.3	250670	97747.4	908.612	1307.41	509.816	3331.58	4793.83	1869.33		566.442
478528	478528	1	Alcoba├ºa	reserva de desenvolvimento sustent├ível alcoba├ºa	Reserva de Desenvolvimento Sustent├ível	Sustainable Development Reserve	National	V	Not Applicable	0	0	0	224.614	226.112	Not Applicable	0	Designated	2002	Sub-national ministry or agency	Not Reported	Secretaria de Estado de Meio Ambiente do Par├í	Not Reported	State Verified	1802	BR-PA	BRA	BRA	7.59528	173	2.23805	99.7121	9.92709		862509	241503	1.10401e+06	421767	62790.7	484558	1.58857e+06	619454	9133.02	13141.6	5124.48	33487.7	48185.7	18789.8		6987.73
555582981	555582981	1	Monta├▒a de Botaderos	Monta├▒a de Botaderos	Parque Nacional	National Park	National	II	Not Applicable	0	0	0	967.55	973.63	Not Applicable	0	Designated	2012	Not Reported	Not Reported	Not Reported	Not Reported	Not Reported	1831	Not Reported	HND	HND	7.32642	739	2.86864	227.034	9.65253		8.38891e+06	2.34889e+06	1.07378e+07	4.10218e+06	610712	4.71289e+06	1.54507e+07	6.02491e+06	86372.5	124282	48463	316699	455700	177698		65558
555583093	555583093	1	Samar Island	Samar Island	Natural Park	Natural Park	National	II	Not Applicable	0	0	0	3333	4610.29	Not Applicable	0	Designated	2003	Federal or national ministry or agency	Not Reported	Protected Area Management Board under Department of Environment and Natural Resources (DENR)	Not Reported	State Verified	1841	PH-08	PHL	PHL	2.78597	2517	3.40088	285.358	5.10295		3.59123e+07	1.00554e+07	4.59677e+07	1.75611e+07	2.61441e+06	2.01755e+07	6.61433e+07	2.57922e+07	195476	281271	109680	716745	1.03133e+06	402161		106721
317256	317256	1	Landusa Tomata	Landusa Tomata	Game Reserve	Game Reserve	National	VI	Not Applicable	0	0	0	50	40.7558	Not Applicable	0	Designated	1998	Federal or national ministry or agency	Not Reported	Balai KSDA Sulawesi Tengah	Not Reported	State Verified	1853	ID-SL	IDN	IDN	5.56738	29	1.4624	340.757	7.82424		494098	138347	632445	241614	35970.3	277584	910029	354861	4123.67	5933.57	2313.76	15120.1	21756.4	8483.8		2934.22
198355	198355	1	Serra da Ibiapaba	├írea de prote├º├úo ambiental serra da ibiapaba	├ürea de Prote├º├úo Ambiental	Environmental Protection Area	National	V	Not Applicable	0	0	0	16241.8	16350	Not Applicable	0	Designated	1996	Federal or national ministry or agency	Not Reported	Instituto Chico Mendes de Conserva├º├úo da Biodiversidade	Not Reported	State Verified	1802	BR-CE	BRA	BRA	2.48557	8588	3.93389	59.9357	4.73208		2.57364e+07	7.20619e+06	3.29426e+07	1.25851e+07	1.87361e+06	1.44587e+07	4.74013e+07	1.84839e+07	129906	186922	72889.3	476321	685381	267261		68234.3
10795	10795	1	Gurupi	reserva biol├│gica do gurupi	Reserva Biol├│gica	Biological Reserve	National	Ia	Not Applicable	0	0	0	2902.54	2922.17	Not Applicable	0	Designated	1988	Federal or national ministry or agency	Not Reported	Instituto Chico Mendes de Conserva├º├úo da Biodiversidade	Not Reported	State Verified	1802	BR-MA	BRA	BRA	9.79613	2378	3.37621	227.03	12.0378		2.69938e+07	7.55827e+06	3.45521e+07	1.32e+07	1.96515e+06	1.51651e+07	4.97172e+07	1.9387e+07	346610	498740	194481	1.2709e+06	1.82871e+06	713097		282064
27809	27809	1	Kandapola	Kandapola	Conservation Forest	Conservation Forest	National	Ia	Not Applicable	0	0	0	26.8962	27.0819	Not Applicable	0	Designated	2008	Federal or national ministry or agency	Not Reported	Forest Department	Not Reported	State Verified	1854	Not Reported	LKA	LKA	3.1777	16	1.20412	195.571	5.37863		156457	43807.9	200264	76507.3	11390	87897.3	288162	112367	897.624	1291.6	503.651	3291.29	4735.86	1846.72		530.317
1409	1409	1	Khao Bantad	Khao Bantad	Wildlife Sanctuary	Wildlife Sanctuary	National	Ia	Not Applicable	0	0	0	1266.96	1252.2	Not Applicable	0	Designated	1975	Federal or national ministry or agency	Not Reported	Department of National Park, Wildlife and Plant Conservation Office of Wildlife Conservation	Available	State Verified	881	TH-92	THA	THA	4.42302	837	2.92273	313.088	6.61708		1.31027e+07	3.66876e+06	1.67715e+07	6.40723e+06	953878	7.36111e+06	2.41326e+07	9.41037e+06	92481.9	133073	51891	339100	487933	190267		61817.1
145492	145492	1	Agusan Marsh	Agusan Marsh	Wildlife Sanctuary	Wildlife Sanctuary	National	IV	Not Applicable	0	0	0	148.36	409.168	Not Applicable	0	Designated	1996	Federal or national ministry or agency	Not Reported	Protected Area Management Board under Department of Environment and Natural Resources (DENR)	Not Reported	State Verified	1841	PH-AGS	PHL	PHL	2.34964	212	2.32634	187.922	4.5349		1.99197e+06	557753	2.54973e+06	974076	145016	1.11909e+06	3.66882e+06	1.43064e+06	9635.63	13864.8	5406.49	35330.6	50837.5	19823.8		4992.46
354007	354007	1	Chapada Limpa	reserva extrativista chapada limpa	Reserva Extrativista	Extractive Reserve	National	VI	Not Applicable	0	0	0	119.73	120.527	Not Applicable	0	Designated	2007	Federal or national ministry or agency	Not Reported	Instituto Chico Mendes de Conserva├º├úo da Biodiversidade	Not Reported	State Verified	1802	BR-MA	BRA	BRA	6.01349	89	1.94939	125.302	8.14372		557594	156126	713720	272663	40592.8	313256	1.02698e+06	400464	4843.61	6969.5	2717.72	17759.9	25554.8	9964.97		3576.62
102926	102926	1	Xutilh├í	Xutilh├í	Refugio de Vida Silvestre	Wildlife Refuge	National	III	Not Applicable	0	0	0	197.35	190.519	Not Applicable	0	Designated	1995	Federal or national ministry or agency	State	CONAP	Not Reported	State Verified	814	GT-PE	GTM	GTM	11.6113	161	2.20683	302.152	13.7402		2.43232e+06	681050	3.11337e+06	1.18941e+06	177073	1.36648e+06	4.47985e+06	1.74689e+06	35648.6	51295	20002.2	130711	188082	73341.4		30125.3
351729	351729	1	P├®-De-Gigante	├írea de relevante interesse ecol├│gica p├®-de-gigante	├ürea de Relevante Interesse Ecol├│gico	Area of Relevant Ecological Interest	National	IV	Not Applicable	0	0	0	11.9904	12.0492	Not Applicable	0	Designated	1990	Federal or national ministry or agency	Not Reported	Instituto Chico Mendes de Conserva├º├úo da Biodiversidade	Not Reported	State Verified	1802	BR-SP	BRA	BRA	10.3556	10	1	102.731	12.4776		51365.4	14382.3	65747.8	25117.7	3739.4	28857.1	94604.9	36890.7	683.646	983.703	383.59	2506.7	3606.91	1406.5		567.379
12594	12594	1	Choc├│n Machacas	Choc├│n Machacas	Biotopo Protegido	Protected Biotope	National	II	Not Applicable	0	0	0	62.65	77.3906	Not Applicable	0	Designated	1990	Federal or national ministry or agency	State	CECON / USAC	Not Reported	State Verified	814	GT-IZ	GTM	GTM	3.40569	48	1.68124	136.531	5.49102		327674	91748.6	419422	160232	23854.6	184087	603509	235335	1919.21	2761.57	1076.86	7037.11	10125.7	3948.48		1190.35
8835	8835	1	Pati-Pati	Pati-Pati	Wildlife Reserve	Wildlife Reserve	National	IV	Not Applicable	0	0	0.000178	31.0379	32.2512	Not Applicable	0	Designated	1936	Federal or national ministry or agency	Not Reported	Balai KSDA Sulawesi Tengah	Not Reported	State Verified	1853	ID-ST	IDN	IDN	2.30861	17	1.23045	245.744	4.37972		208882	58487	267369	102143	15206.6	117350	384719	150019	975.834	1404.13	547.535	3578.06	5148.49	2007.63		514.375
1791	1791	1	Pakhal	Pakhal	Sanctuary	Sanctuary	National	IV	Not Applicable	0	0	0	860	1170.99	Not Applicable	0	Designated	1952	Sub-national ministry or agency	Not Reported	Chief Wildlife Warden, State Forest Department	Not Reported	State Verified	1855	IN-AP	IND	IND	2.70111	663	2.82151	57.0258	4.77071		1.8904e+06	529313	2.41972e+06	924407	137621	1.06203e+06	3.48175e+06	1.35769e+06	9619.8	13842	5397.61	35272.6	50754	19791.2		5446.61
100764	100764	1	Darien	Darien	Reserva Forestal Protectora Nacional	Forest Reserve Protectress National	National	VI	Not Applicable	0	0	0	623.75	616.144	Not Applicable	0	Designated	1977	Federal or national ministry or agency	Not Reported	Ministerio de Ambiente y Desarrollo Sostenible	http://runap.parquesnacionales.gov.co/	State Verified	1861	CO-CHO	COL	COL	2.14376	315	2.49831	244.18	4.19322		3.84584e+06	1.07684e+06	4.92268e+06	1.88062e+06	279977	2.16059e+06	7.08327e+06	2.76208e+06	17201.6	24751.4	9651.69	63072.4	90755.3	35389.5		8794.2
8916	8916	1	Karang Gading dan Langkat Timur Laut	Karang Gading dan Langkat Timur Laut	Wildlife Reserve	Wildlife Reserve	National	IV	Not Applicable	0	0	2.14041	157.65	134.98	Not Applicable	0	Designated	1980	Federal or national ministry or agency	Not Reported	Balai Besar KSDA Sumatera Utara	Not Reported	State Verified	1853	ID-SU	IDN	IDN	4.18233	91	1.95904	52.087	6.20365		236996	66358.8	303355	115891	17253.3	133144	436499	170210	1568.26	2256.57	879.939	5750.27	8274.1	3226.44		1057.27
8059	8059	1	Khao Phra Thaeo	Khao Phra Thaeo	National Park	National Park	National	II	Not Applicable	0	0	0	24.04	24.2104	Not Applicable	0	Designated	1980	Federal or national ministry or agency	Not Reported	Department of National Park, Wildlife and Plant Conservation Office of National Park	Not Reported	State Verified	881	TH-83	THA	THA	4.72587	17	1.23045	257.334	6.7303		218734	61245.4	279979	106961	15923.8	122885	402864	157094	1570.29	2259.49	881.078	5757.72	8284.81	3230.62		1102.62
18887	18887	1	Dong Houa Sao	Dong Houa Sao	National Biodiversity Conservation Area	National Biodiversity Conservation Area	National	VI	Not Applicable	0	0	0	1100	956.847	Not Applicable	0	Designated	1993	Not Reported	Not Reported	Not Reported	Not Reported	Not Reported	834	LA-CH	LAO	LAO	5.70929	709	2.85065	296.955	7.70511		1.0527e+07	2.94757e+06	1.34746e+07	5.14772e+06	766369	5.91409e+06	1.93887e+07	7.56052e+06	86519.4	124493	48545.5	317238	456476	178000		64108.8
34633	34633	1	Murhum	Murhum	Grand Forest Park	Grand Forest Park	National	VI	Not Applicable	0	0	0	78.77	78.7907	Not Applicable	0	Designated	1999	Sub-national ministry or agency	Not Reported	Provincial Forestry Service	Not Reported	State Verified	1853	ID-SL	IDN	IDN	4.86441	56	1.74819	271.016	6.84411		758846	212477	971323	371076	55244	426320	1.39764e+06	545003	5539.87	7971.35	3108.38	20312.8	29228.3	11397.4		3937.42
306434	306434	1	Calatrava, San Andres, San Agustin	Calatrava, San Andres, San Agustin	Watershed Forest Reserve	Watershed Forest Reserve	National	V	Not Applicable	0	0	0	26.7	25.8696	Not Applicable	0	Designated	1982	Federal or national ministry or agency	Not Reported	Protected Area Management Board under Department of Environment and Natural Resources (DENR)	Not Reported	State Verified	1841	PH-ROM	PHL	PHL	3.16667	16	1.20412	179.166	5.12002		143333	40133.2	183466	70089.8	10434.6	80524.5	263991	102942	782.792	1126.36	439.22	2870.24	4130	1610.47		484.147
10776	10776	1	Area Metropolitana de Caracas	Area Metropolitana de Caracas	Protective Zone	Protective Zone	National	V	Not Applicable	0	0	0	843	799.986	Not Applicable	0	Designated	1972	Not Reported	State	Not Reported	Not Reported	State Verified	285	VE-M	VEN	VEN	2.56	454	2.65706	90.4754	4.51093		2.05379e+06	575062	2.62885e+06	1.0043e+06	149516	1.15382e+06	3.78267e+06	1.47503e+06	9882.14	14219.5	5544.81	36234.5	52138.1	20331		5608.21
317231	317231	1	Tungraya-Nasak	Tungraya-Nasak	Wildlife Sanctuary	Wildlife Sanctuary	National	Ia	Not Applicable	0	0	0	338.64	296.945	Not Applicable	0	Designated	1996	Federal or national ministry or agency	Not Reported	Department of National Park, Wildlife and Plant Conservation Office of Wildlife Conservation	Not Reported	State Verified	881	TH-85	THA	THA	4.71	210	2.32222	301.259	6.66006		3.16322e+06	885703	4.04893e+06	1.54682e+06	230283	1.7771e+06	5.82603e+06	2.27183e+06	22471.7	32334.7	12608.8	82396.4	118561	46232.1		15892
3435	3435	1	Mount Wullersdorf	Mount Wullersdorf	Protection Forest Reserve	Protection Forest Reserve	National	Ia	Not Applicable	0	0	0	88.04	88.6295	Not Applicable	0	Designated	1992	Sub-national ministry or agency	Not Reported	Not Reported	Not Reported	State Verified	612	MY-12	MYS	MYS	2.61346	51	1.70757	313.915	4.54176		800483	224135	1.02462e+06	391436	58275.1	449711	1.47433e+06	574907	3877.98	5580.04	2175.91	14219.2	20460.2	7978.33		2231.5
8794	8794	1	Kulamba	Kulamba	Wildlife Reserve	Wildlife Reserve	National	VI	Not Applicable	0	7.95	0.675629	203.83	227.424	Not Applicable	0	Designated	1984	Federal or national ministry or agency	Not Reported	Department of Wildlife	Not Reported	State Verified	612	MY-12	MYS	MYS	4.16876	156	2.19312	227.11	6.07741		1.77145e+06	496007	2.26746e+06	866241	128962	995203	3.26267e+06	1.27226e+06	11483.6	16523.8	6443.36	42106.4	60587.2	23625.7		7877.09
8005	8005	1	Pidaung	Pidaung	Wildlife Sanctuary	Wildlife Sanctuary	National	IV	Not Applicable	0	0	0	122	150.132	Not Applicable	0	Designated	1918	Federal or national ministry or agency	Not Reported	Nature and Wildlife Conservation Division	Annual management plan	Not Reported	1687	MM-11	MMR	MMR	6.99025	118	2.07188	312.606	8.89375		1.84437e+06	516425	2.3608e+06	901899	134270	1.03617e+06	3.39697e+06	1.32463e+06	17497	25176.5	9817.44	64155.6	92313.8	35997.3		13752.2
12171	12171	1	Chu Mom Ray	Mom Ray	National Park and ASEAN Heritage Park	National Park and ASEAN Heritage Park	National	II	Not Applicable	0	0	0	566.21	526.055	Not Applicable	0	Designated	1982	Sub-national ministry or agency	State	Not Reported	Not Reported	Not Reported	609	VN-28	VNM	VNM	3.8103	351	2.54531	281.842	5.71062		4.94633e+06	1.38497e+06	6.3313e+06	2.41876e+06	360093	2.77885e+06	9.11015e+06	3.55246e+06	30129.7	43353.9	16905.6	110476	158964	61987.3		20103.5
306406	306406	1	Angat	Angat (Metro Water District)	Watershed Forest Reserve	Watershed Forest Reserve	National	VI	Not Applicable	0	0	0	557.091	65.9635	Not Applicable	0	Designated	1968	Federal or national ministry or agency	Not Reported	Not Reported	Not Reported	State Verified	1841	PH-03	PHL	PHL	10.5112	56	1.74819	305.856	12.3814		856397	239791	1.09619e+06	418778	62345.7	481124	1.57731e+06	615064	11310.3	16274.4	6346.13	41471.1	59673	23269.2		9601.91
17185	17185	1	Palo Seco	Palo Seco	Bosque Protector	Protected Forest	National	VI	Not Applicable	0	0	0	1677.63	1688.62	Not Applicable	0	Designated	1983	Not Reported	Not Reported	Not Reported	Not Reported	State Verified	822	PA-1	PAN	PAN	2.41325	953	2.97909	237.5	4.27604		1.13169e+07	3.16873e+06	1.44856e+07	5.53396e+06	823870	6.35783e+06	2.08435e+07	8.12779e+06	51617.6	74272.9	28962.3	189265	272334	106195		29131.2
300031	300031	1	Lago Epuy├®n	Lago Epuy├®n	Reserva Forestal	Forest Reserve	National	VI	Not Applicable	0	0	0	200	189.283	Not Applicable	0	Designated	2003	Sub-national ministry or agency	Not Reported	Not Reported	Not Reported	State Verified	1852	AR-U	ARG	ARG	4.72233	136	2.13354	78.675	6.57247		534990	149797	684787	261610	38947.3	300557	985345	384230	3750.62	5396.79	2104.45	13752.3	19788.2	7716.32		2694.82
61931	61931	1	Ho Ke Go	Ho Ke Go	Nature Reserve	Nature Reserve	National	IV	Not Applicable	0	0	0	248.01	245.078	Not Applicable	0	Designated	1996	Sub-national ministry or agency	State	Not Reported	Not Reported	Not Reported	610	VN-23	VNM	VNM	14.8574	218	2.33846	252.094	16.7029		2.74782e+06	769390	3.51721e+06	1.34368e+06	200041	1.54373e+06	5.06094e+06	1.97349e+06	48956.3	70443.5	27469.1	179506	258293	100720		43547.2
95873	95873	1	Dawanglingshuiyuanlin	Dawanglingshuiyuanlin	Nature Reserve	Nature Reserve	National	V	Not Applicable	0	0	0	819	868.933	Not Applicable	0	Designated	1982	Not Reported	Not Reported	Not Reported	Not Reported	Not Reported	526	CN-45	CHN	CHN	3.69563	580	2.76343	188.284	5.53664		5.46023e+06	1.52886e+06	6.98909e+06	2.67005e+06	397505	3.06756e+06	1.00566e+07	3.92154e+06	32246.8	46400.1	18093.5	118238	170134	66342.7		21524.3
1925	1925	1	Isau Isau	Isau Isau	Wildlife Reserve	Wildlife Reserve	National	IV	Not Applicable	0	0	0	121.44	169.337	Not Applicable	0	Designated	1978	Federal or national ministry or agency	Not Reported	Balai KSDA Bengkulu	Not Reported	State Verified	1853	ID-SM	IDN	IDN	2.50901	98	1.99123	252.573	4.33538		1.23761e+06	346530	1.58414e+06	605191	90097.9	695288	2.27943e+06	888850	5723.2	8235.16	3211.25	20985.1	30195.6	11774.6		3312.18
95516	95516	1	Yangling	Yangling	Ziranbaohuqu	Nature Reserve	National	V	Not Applicable	0	0	0	18.8	16.2223	Not Applicable	0	Designated	1997	Sub-national ministry or agency	Not Reported	Not Reported	Not Reported	Not Reported	839	CN-36	CHN	CHN	2.92391	10	1	204.794	4.74325		102397	28671.2	131068	50072.2	7454.51	57526.7	188595	73541.6	518.075	745.461	290.689	1899.61	2733.36	1065.86		319.36
4653	4653	1	Pomene	Pomene	Game Reserve	Game Reserve	National	II	Not Applicable	0	0	0	200	127.102	Not Applicable	0	Designated	1964	Federal or national ministry or agency	Not Reported	National Agency for Conservation Areas	Not Existing	State Verified	1828	MZ-I	MOZ	MOZ	14.2756	113	2.05308	51.7337	16.0571		292295	81842.7	374138	142932	21279.1	164212	538350	209927	5006.32	7203.63	2809.02	18356.5	26413.3	10299.7		4450.88
352177	352177	1	Mutum	floresta estadual de rendimento sustentado mutum	Floresta	Forest	National	VI	Not Applicable	0	0	0	108.553	109.248	Not Applicable	0	Designated	1996	Sub-national ministry or agency	Not Reported	Secretaria de Estado do Desenvolvimento Ambiental de Rond├┤nia	Not Reported	State Verified	1802	BR-RO	BRA	BRA	43.6906	105	2.02119	233.113	45.458		1.22384e+06	342676	1.56652e+06	598460	89095.9	687556	2.25408e+06	878965	59342.4	85388.1	33296.6	217589	313090	122088		57035.2
246	246	1	Cerro Cor├í	Cerro Cor├í	National Park	National Park	National	II	Not Applicable	0	0	0	55.38	126.78	Not Applicable	0	Designated	1976	Not Reported	State	Not Reported	Not Reported	State Verified	591	PY-13	PRY	PRY	4.43768	91	1.95904	88.4664	6.18249		402522	112706	515229	196833	29303.6	226137	741366	289092	2654.5	3819.57	1489.42	9733.16	14005.1	5461.22		1905.35
95923	95923	1	Jianling	Jianling	Nature Reserve	Nature Reserve	National	V	Not Applicable	0	0	0	109.34	28.0975	Not Applicable	0	Designated	1981	Not Reported	Not Reported	Not Reported	Not Reported	Not Reported	526	CN-46	CHN	CHN	3.05161	18	1.25527	215.583	4.76349		194025	54327	248352	94878.2	14125	109003	357355	139349	985.851	1418.55	553.155	3614.79	5201.34	2028.23		631.562
313016	313016	1	Phu Pha Lek	Phu Pha Lek	National Park	National Park	National	II	Not Applicable	0	0	0	404.38	427.025	Not Applicable	0	Designated	2009	Federal or national ministry or agency	Not Reported	Department of National Park, Wildlife and Plant Conservation Office of National Park	Not Reported	State Verified	881	TH-41	THA	THA	1.73403	215	2.33244	113.553	3.44407		1.2207e+06	341795	1.56249e+06	596921	88866.7	685787	2.24828e+06	876704	4484.44	6452.69	2516.19	16442.9	23659.9	9226.03		2257.84
1254	1254	1	Berbak	Berbak	National Park	National Park	National	II	Not Applicable	0	0	0.294334	1627	1609.86	Not Applicable	0	Designated	1992	Federal or national ministry or agency	Not Reported	Balai Taman Nasional Berbak	Not Reported	State Verified	1853	ID-SM	IDN	IDN	4.11035	1143	3.05805	220.693	5.78924		1.26126e+07	3.53152e+06	1.61441e+07	6.16756e+06	918196	7.08575e+06	2.32299e+07	9.05836e+06	77885.1	112069	43700.8	285579	410921	160236		55298.3
351735	351735	1	Rio Preto	floresta nacional de rio preto	Floresta	Forest	National	VI	Not Applicable	0	0	0	28.1737	28.3254	Not Applicable	0	Designated	1990	Federal or national ministry or agency	Not Reported	Instituto Chico Mendes de Conserva├º├úo da Biodiversidade	Not Reported	State Verified	1802	BR-ES	BRA	BRA	9.24359	24	1.38021	158.77	10.9095		190524	53346.8	243871	93166.4	13870.2	107037	350908	136835	2217.1	3190.19	1244	8129.35	11697.4	4561.33		1878.54
20330	20330	1	Maika-Penge	Maika-Penge	Domaine de Chasse	Hunting Area	National	VI	Not Applicable	0	0	0	1498.64	1516.49	Not Applicable	0	Designated	0	Not Reported	Not Reported	Not Reported	Not Reported	Not Reported	825	CD-OR	COD	COD	2.75694	946	2.97589	123.054	4.41954		5.82045e+06	1.62973e+06	7.45018e+06	2.8462e+06	423729	3.26993e+06	1.07201e+07	4.18025e+06	27438.6	39481.6	15395.6	100608	144766	56450.7		17116.4
71254	71254	1	Corridor Nakai - Nam Theun and Phou Hin Poun	Corridor Nakai - Nam Theun and Phou Hin Poun	National Biodiversity Conservation Area	National Biodiversity Conservation Area	National	VI	Not Applicable	0	0	0	1543.4	776.52	Not Applicable	0	Designated	2000	Not Reported	Not Reported	Not Reported	Not Reported	Not Reported	601	Not Reported	LAO	LAO	4.46828	567	2.75358	277.455	6.11942		7.86586e+06	2.20244e+06	1.00683e+07	3.84641e+06	572635	4.41904e+06	1.44873e+07	5.64926e+06	51343.5	73878.5	28808.5	188260	270888	105631		37490
9162	9162	1	Rusizi	Rusizi	National Park	National Park	National	IV	Not Applicable	0	0	0	90	71.6646	Not Applicable	0	Designated	1980	Not Reported	State	Not Reported	Not Reported	State Verified	155	BI-BB	BDI	BDI	1.751	37	1.5682	40.8412	3.39148		75556.2	21155.7	96712	36947	5500.49	42447.5	139159	54264.5	273.331	393.298	153.364	1002.21	1442.09	562.336		141.119
12662	12662	1	Cerro Musun	Cerro Musun	Reserva Natural	Nature Reserve	National	IV	Not Applicable	0	0	0	53.75	48.0582	Not Applicable	0	Designated	1991	Collaborative governance	Not Reported	FUNDENIC	Not Reported	State Verified	820	NI-MT	NIC	NIC	2.94141	31	1.49136	176.739	4.55996		273946	76704.7	350650	133959	19943.2	153903	504553	196748	1332.46	1917.28	747.635	4885.69	7030.04	2741.33		859.504
20971	20971	1	Rimbo Panti	Rimbo Panti	Nature Reserve	Nature Reserve	National	III	Not Applicable	0	0	0	25.5	26.7206	Not Applicable	0	Designated	1932	Federal or national ministry or agency	Not Reported	Balai KSDA Sumatera Barat	Not Reported	State Verified	1853	ID-SM	IDN	IDN	2.06786	15	1.17609	271.517	3.68362		203638	57018.6	260656	99578.8	14824.8	114404	375060	146253	800.133	1151.32	448.95	2933.82	4221.49	1646.15		449.167
10000	10000	1	Sungkai	Sungkai	Wildlife Reserve	Wildlife Reserve	National	IV	Not Applicable	0	0	0	24.68	35.7988	Not Applicable	0	Designated	1928	Sub-national ministry or agency	State	Not Reported	Not Reported	Not Reported	598	MY-08	MYS	MYS	1.62334	18	1.25527	344.09	3.22854		309681	86710.7	396392	151434	22544.8	173979	570371	222413	1066.47	1534.55	598.391	3910.4	5626.69	2194.1		536.233
20077	20077	1	Cuenca Alta del R├¡o Cojedes	Cuenca Alta del R├¡o Cojedes	Protective Zone	Protective Zone	National	V	Not Applicable	0	0	0	2760	3444.32	Not Applicable	0	Designated	1974	Not Reported	State	Not Reported	Not Reported	State Verified	285	VE-U	VEN	VEN	1.71601	1781	3.25066	116.088	3.31862		1.03377e+07	2.89455e+06	1.32322e+07	5.05512e+06	752583	5.80771e+06	1.90399e+07	7.42452e+06	36594	52655.3	20532.7	134178	193069	75286.4		18922.2
351795	351795	1	Nascentes da Serra do Cachimbo	reserva biol├│gica nascentes serra do cachimbo	Reserva Biol├│gica	Biological Reserve	National	Ia	Not Applicable	0	0	0	3421.92	3443.89	Not Applicable	0	Designated	2005	Federal or national ministry or agency	Not Reported	Instituto Chico Mendes de Conserva├º├úo da Biodiversidade	Not Reported	State Verified	1802	BR-PA	BRA	BRA	8.51498	2902	3.4627	173.651	10.105		2.51968e+07	7.0551e+06	3.22519e+07	1.23212e+07	1.83433e+06	1.41556e+07	4.64075e+07	1.80963e+07	271587	390788	152386	995820	1.43289e+06	558748		228854
96147	96147	1	Ruilijiangliuyu	þæ×õ©¢µ▒ƒµÁüÕƒƒ	Nature Reserve	Nature Reserve	National	V	Not Applicable	0	0	0	90	41.3579	Not Applicable	0	Designated	1992	Not Reported	Not Reported	Not Reported	Not Reported	Not Reported	855	CN-53	CHN	CHN	1.98504	23	1.36173	272.551	3.56945		313434	87761.4	401195	153269	22818	176087	577282	225108	1193.37	1717.15	669.593	4375.69	6296.21	2455.17		663.658
19438	19438	1	Jata├¡	esta├º├úo ecol├│gica jata├¡	Esta├º├úo Ecol├│gica	Ecological Station	National	Ia	Not Applicable	0	0	0	90.0011	90.4428	Not Applicable	0	Designated	1982	Sub-national ministry or agency	Not Reported	Funda├º├úo para Conserva├º├úo e a Produ├º├úo Florestal do Estado de S├úo Paulo	Not Reported	State Verified	1802	BR-SP	BRA	BRA	4.76275	68	1.83251	118.378	6.33464		402484	112695	515179	196814	29300.8	226115	741294	289064	2719.56	3913.2	1525.93	9971.73	14348.4	5595.08		2044.72
10105	10105	1	Endau-Kota Tinggi (East)	Endau-Kota Tinggi (East)	Wildlife Reserve	Wildlife Reserve	National	V	Not Applicable	0	0	1.12976	106.5	106.508	Not Applicable	0	Designated	1933	Sub-national ministry or agency	State	Not Reported	Not Reported	Not Reported	598	MY-01	MYS	MYS	6.973	87	1.93952	203.729	8.53655		886221	248142	1.13436e+06	433362	64516.9	497879	1.63224e+06	636484	8069.62	11611.4	4527.81	29588.6	42575.2	16602		6591.59
131	131	1	Paramillo	Paramillo	Parque Nacional Natural	Natural National Park	National	II	Not Applicable	0	0	0	4600	5357.5	Not Applicable	0	Designated	1977	Federal or national ministry or agency	Not Reported	Parques Nacionales Naturales de Colombia	http://runap.parquesnacionales.gov.co/	State Verified	1861	CO-ANT, CO-COR	COL	COL	2.01771	3036	3.4823	242.848	3.56058		3.68643e+07	1.0322e+07	4.71863e+07	1.80266e+07	2.68372e+06	2.07104e+07	6.78966e+07	2.64759e+07	140009	201459	78558	513365	738684	288046		79340.4
95645	95645	1	Shiwandashanshuiyuanlian	Shiwandashanshuiyuanlian	Nature Reserve	Nature Reserve	National	V	Not Applicable	0	0	0	1745	1948.92	Not Applicable	0	Designated	1982	Not Reported	Not Reported	Not Reported	Not Reported	Not Reported	526	CN-45	CHN	CHN	9.34924	1673	3.2235	200.582	10.8912		1.67787e+07	4.69804e+06	2.14767e+07	8.20479e+06	1.22149e+06	9.42627e+06	3.0903e+07	1.20505e+07	194922	280475	109370	714715	1.02841e+06	401022		167326
71274	71274	1	Catanduanes	Catanduanes	Watershed Forest Reserve	Watershed Forest Reserve	National	II	Not Applicable	0	0	0	260.1	492.332	Not Applicable	0	Designated	1987	Federal or national ministry or agency	Not Reported	Protected Area Management Board under Department of Environment and Natural Resources (DENR)	Not Reported	State Verified	1841	PH-CAT	PHL	PHL	1.90239	272	2.43457	268.135	3.44342		3.64663e+06	1.02106e+06	4.66769e+06	1.7832e+06	265475	2.04868e+06	6.71637e+06	2.61901e+06	13394	19272.7	7515.29	49111.4	70666.7	27556.1		7399.82
555583092	555583092	1	Quirino	Quirino	Protected Landscape	Protected Landscape	National	V	Not Applicable	0	0	0	1643.64	1779.58	Not Applicable	0	Designated	2005	Federal or national ministry or agency	Not Reported	Protected Area Management Board under Department of Environment and Natural Resources (DENR)	Not Reported	State Verified	1841	PH-QUI	PHL	PHL	3.71566	1264	3.10175	281.965	5.23125		1.78202e+07	4.98966e+06	2.28099e+07	8.71408e+06	1.29731e+06	1.00114e+07	3.28213e+07	1.27985e+07	99436.8	143080	55793.4	364602	524628	204576		70628
478566	478566	1	Serra da Candonga	parque estadual serra da candonga	Parque	Park	National	II	Not Applicable	0	0	0	33.2844	33.4614	Not Applicable	0	Designated	1998	Sub-national ministry or agency	Not Reported	Instituto Estadual de Florestas de Minas Gerais	Not Reported	State Verified	1802	BR-MG	BRA	BRA	2.90244	22	1.34242	72.7309	4.41453		80004	22401.1	102405	39122	5824.29	44946.2	147351	57458.9	376.726	542.073	211.378	1381.33	1987.6	775.054		247.687
3442	3442	1	Segarong	Segarong	Protection Forest Reserve	Protection Forest Reserve	National	Ia	Not Applicable	0	0	0.004474	19.97	20.1072	Not Applicable	0	Designated	1984	Sub-national ministry or agency	Not Reported	Not Reported	Not Reported	State Verified	612	MY-12	MYS	MYS	8.20657	17	1.23045	203.234	9.70654		172749	48369.6	221118	84474.1	12576.1	97050.2	318168	124068	1788.58	2573.59	1003.56	6558.11	9436.51	3679.72		1512.19
478134	478134	1	R├¡o Cana	R├¡o Cana	Reserva Forestal	Forest Reserve	National	VI	Not Applicable	0	0	0	259.825	261.037	Not Applicable	0	Designated	0	Federal or national ministry or agency	Not Reported	Secretaria de Estado de Medio Ambiente y Recursos Naturales - Subsecretar├¡a de Estado de ├üreas Protegidas y Biodiversidad	Not Reported	State Verified	830	DO-15	DOM	DOM	6.15273	210	2.32222	45.3666	7.64806		476350	133378	609727	232935	34678.3	267613	877341	342114	3886.03	5591.63	2180.42	14248.8	20502.6	7994.89		3126.24
1411	1411	1	Lum Nam Pai	Lum Nam Pai	Wildlife Sanctuary	Wildlife Sanctuary	National	Ia	Not Applicable	0	0	0	1180.94	1207.64	Not Applicable	0	Designated	1972	Federal or national ministry or agency	Not Reported	Department of National Park, Wildlife and Plant Conservation Office of Wildlife Conservation	Available	State Verified	881	TH-58	THA	THA	1.58348	626	2.79657	219.499	3.05477		6.87032e+06	1.92369e+06	8.79401e+06	3.35959e+06	500159	3.85975e+06	1.26538e+07	4.93427e+06	22386.4	32211.9	12560.9	82083.4	118110	46056.5		11604.3
241	241	1	Altos de Campana	Altos de Campana	Parque Nacional	National Park	National	II	Not Applicable	0	0	0	49.21	49.5461	Not Applicable	0	Designated	1977	Not Reported	Not Reported	Not Reported	Not Reported	State Verified	822	PA-8	PAN	PAN	1.88952	28	1.44716	135.705	3.34352		189987	53196.4	243184	92903.8	13831.1	106735	349919	136449	677.574	974.966	380.183	2484.44	3574.87	1394		382.918
146663	146663	1	Caroni Swamp Reserve	Caroni Swamp Reserve	Ecological Reserve	Ecological Reserve	National	II	Not Applicable	0	0	21.4081	22.1573	21.4081	Not Applicable	0	Designated	1984	Not Reported	Not Reported	Not Reported	Not Reported	Expert Verified	1867	Not Reported	TTO	TTO	4.25652	16	1.20412	126.647	5.69526		101318	28369	129687	49544.4	7375.94	56920.4	186607	72766.5	615.501	885.648	345.354	2256.84	3247.38	1266.3		460.013
27427	27427	1	Panikkankulam	Panikkankulam	Reserved Forest	Reserved Forest	National	Ib	Not Applicable	0	0	0	68.2831	68.7423	Not Applicable	0	Designated	1979	Federal or national ministry or agency	Not Reported	Forest Department	Not Reported	State Verified	1854	Not Reported	LKA	LKA	1.67675	37	1.5682	87.193	3.11524		161307	45166	206473	78879.2	11743.2	90622.3	297095	115851	536.011	771.269	300.752	1965.37	2827.99	1102.76		288.504
20073	20073	1	Sierra de Nirgua	Sierra de Nirgua	Protective Zone	Protective Zone	National	V	Not Applicable	0	0	0	1465.9	1339.07	Not Applicable	0	Designated	1974	Not Reported	State	Not Reported	Not Reported	State Verified	285	VE-U	VEN	VEN	2.3968	838	2.92324	181.131	3.82994		7.58938e+06	2.12503e+06	9.7144e+06	3.7112e+06	552507	4.26371e+06	1.39781e+07	5.45069e+06	31004.6	44612.8	17396.5	113684	163580	63787.2		19402.9
61939	61939	1	Khlong Yan	Klong Yan	Wildlife Sanctuary	Wildlife Sanctuary	National	Ia	Not Applicable	0	0	0	488	504.722	Not Applicable	0	Designated	1992	Federal or national ministry or agency	Not Reported	Department of National Park, Wildlife and Plant Conservation Office of Wildlife Conservation	Not Reported	State Verified	881	TH-84	THA	THA	2.39258	316	2.49969	325.625	3.82148		5.14487e+06	1.44056e+06	6.58544e+06	2.51584e+06	374547	2.89039e+06	9.47583e+06	3.69505e+06	20971.7	30176.4	11767.1	76896.4	110647	43146.1		13130.1
351825	351825	1	Arauc├írias	reserva biol├│gica das arauc├írias	Reserva Biol├│gica	Biological Reserve	National	Ia	Not Applicable	0	0	0	149.304	149.943	Not Applicable	0	Designated	2006	Federal or national ministry or agency	Not Reported	Instituto Chico Mendes de Conserva├º├úo da Biodiversidade	Not Reported	State Verified	1802	BR-SC	BRA	BRA	1.84384	85	1.92942	160.939	3.25259		683992	191518	875510	334472	49794.6	384267	1.25978e+06	491243	2373.06	3414.62	1331.51	8701.23	12520.3	4882.21		1345.25
555583080	555583080	1	Aliwagwag	Aliwagwag	Protected Landscape	Protected Landscape	National	V	Not Applicable	0	0	0	104.91	114.95	Not Applicable	0	Designated	2011	Federal or national ministry or agency	Not Reported	Protected Area Management Board under Department of Environment and Natural Resources (DENR)	Not Reported	State Verified	1841	PH-11	PHL	PHL	1.61869	62	1.79239	269.388	3.0011		835103	233829	1.06893e+06	408365	60795.5	469161	1.53809e+06	599771	2673.31	3846.64	1499.98	9802.14	14104.4	5499.92		1441.89
303024	303024	1	Pu Huong	Pu Huong	Nature Reserve	Nature Reserve	National	IV	Not Applicable	0	0	0	500.75	472.471	Not Applicable	0	Designated	1995	Not Reported	State	Not Reported	Not Reported	Not Reported	610	VN-22	VNM	VNM	2.37514	299	2.47567	316.691	3.75313		4.73454e+06	1.32567e+06	6.0602e+06	2.31519e+06	344674	2.65986e+06	8.72007e+06	3.40034e+06	18953.9	27273	10634.9	69497.8	100001	38994.8		11994.9
95413	95413	1	Wulushan	Wulushan	Nature Reserve	Nature Reserve	National	V	Not Applicable	0	0	0	143.5	233.257	Not Applicable	0	Designated	1993	Not Reported	Not Reported	Not Reported	Not Reported	Not Reported	526	CN-14	CHN	CHN	1.39566	118	2.07188	73.3159	2.75888		432564	121118	553682	211524	31490.7	243015	796697	310668	1272.95	1831.66	714.245	4667.49	6716.07	2618.9		643.961
1911	1911	1	Mandor	Mandor	Nature Reserve	Nature Reserve	National	III	Not Applicable	0	0	0	30.8	29.0006	Not Applicable	0	Designated	1937	Federal or national ministry or agency	Not Reported	Balai KSDA Kalimantan Barat	Not Reported	State Verified	1853	ID-KB	IDN	IDN	37.7632	28	1.44716	222.525	39.1126		311535	87229.8	398765	152341	22679.8	175020	573785	223745	12997.3	18701.9	7292.69	47656.7	68573.5	26739.9		12548.9
95493	95493	1	Yangzie	Yangzie	Nature Reserve	Nature Reserve	National	V	Not Applicable	0	0	0	433.33	9376.88	Not Applicable	0	Designated	1986	Not Reported	Not Reported	Not Reported	Not Reported	Not Reported	526	CN-34	CHN	CHN	2.6302	6213	3.7933	87.274	3.96959		2.71117e+07	7.59127e+06	3.47029e+07	1.32576e+07	1.97373e+06	1.52313e+07	4.99343e+07	1.94716e+07	114797	165182	64411.9	420922	605668	236177		76063
478108	478108	1	Lagunas Cabarete y Goleta	Lagunas Cabarete y Goleta	Monumento Natural	Natural Monument	National	III	Not Applicable	0	0	0	71.0057	71.3939	Not Applicable	0	Designated	0	Federal or national ministry or agency	Not Reported	Secretaria de Estado de Medio Ambiente y Recursos Naturales - Subsecretar├¡a de Estado de ├üreas Protegidas y Biodiversidad	Not Reported	State Verified	830	DO-18	DOM	DOM	4.4196	55	1.74036	123.386	5.73695		339310	95006.9	434317	165923	24701.8	190625	624942	243693	2076.38	2987.72	1165.04	7613.4	10955	4271.83		1599.59
18809	18809	1	Monta├▒a de Comayagua	Monta├▒a de Comayagua	Parque Nacional	National Park	National	II	Not Applicable	0	0	0	297.671	299.644	Not Applicable	0	Designated	1987	Federal or national ministry or agency	Not Reported	Not Reported	Not Reported	Not Reported	1831	HN-CM	HND	HND	2.83899	205	2.31175	178.825	4.14968		1.83296e+06	513228	2.34619e+06	896316	133439	1.02976e+06	3.37594e+06	1.31643e+06	8113.27	11674.2	4552.3	29748.7	42805.5	16691.8		5550.66
315656	315656	1	Diaoluoshan	Diaoluoshan	Nature Reserve	Nature Reserve	National	V	Not Applicable	0	0	0	30.5	64.1953	Not Applicable	0	Designated	0	Not Reported	Not Reported	Not Reported	Not Reported	Not Reported	526	CN-46	CHN	CHN	3.56516	47	1.6721	101.82	4.8695		239276	66997.4	306274	117006	17419.3	134425	440699	171848	1242.83	1788.32	697.345	4557.05	6557.17	2556.93		909.928
68865	68865	1	Phnom Samkos	Phnom Samkos	Wildlife Sanctuary	Wildlife Sanctuary	National	IV	Not Applicable	0	0	0	3307.56	3326.44	Not Applicable	0	Designated	1994	Federal or national ministry or agency	Not Reported	Ministry of Environment	Not Reported	State Verified	853	KH-15	KHM	KHM	6.10728	2744	3.43838	294.004	7.40361		4.03373e+07	1.12945e+07	5.16318e+07	1.9725e+07	2.93656e+06	2.26615e+07	7.42933e+07	2.89703e+07	318551	458366	178737	1.16802e+06	1.68067e+06	655370		262775
20984	20984	1	Ybytyruz├║	Ybytyruz├║	Managed Resource Reserve	Managed Resource Reserve	National	VI	Not Applicable	0	0	0	240	256.935	Not Applicable	0	Designated	1990	Not Reported	State	Not Reported	Not Reported	State Verified	591	Not Reported	PRY	PRY	3.1906	183	2.26245	132.569	4.47966		1.21301e+06	339642	1.55265e+06	593160	88306.8	681467	2.23411e+06	871181	5796.11	8340.06	3252.16	21252.4	30580.2	11924.6		4128.24
31508	31508	1	Turquino	Turquino	National Park	National Park	National	II	Not Applicable	0	0.02	0.28901	229.24	229.757	Not Applicable	0	Designated	1959	Federal or national ministry or agency	Not Reported	Not Reported	Not Reported	State Verified	1075	Not Reported	CUB	CUB	1.79875	134	2.1271	157.414	3.08415		1.05467e+06	295308	1.34998e+06	515734	76780.1	592515	1.94249e+06	757465	3469.61	4992.45	1946.78	12721.9	18305.6	7138.18		2023.56
29067	29067	1	Mount Nimba	Mount Nimba	Strict Nature Reserve	Strict Nature Reserve	National	Ia	Not Applicable	0	0	0	130	146.566	Not Applicable	0	Designated	1944	Not Reported	Not Reported	Not Reported	Not Reported	Not Reported	572	GN-NZ	GIN	GIN	1.49224	79	1.89763	177.625	2.76849		701619	196453	898072	343092	51077.8	394169	1.29224e+06	503903	2071.92	2981.3	1162.54	7597.05	10931.4	4262.66		1116.78
90	90	1	Puyehue	Puyehue	Parque Nacional	National Park	National	II	Not Applicable	0	0	0	1067.72	1154.21	Not Applicable	0	Designated	1941	Federal or national ministry or agency	Not Reported	Corporaci├│n Nacional Forestal (CONAF)	Not Reported	State Verified	1808	CL-LL	CHL	CHL	20.2839	1086	3.03583	140.204	21.5579		7.61307e+06	2.13166e+06	9.74472e+06	3.72279e+06	554231	4.27702e+06	1.40217e+07	5.4677e+06	175063	251900	98227	641899	923633	360166		164717
27704	27704	1	Paddawiya	Paddawiya	Reserved Forest	Reserved Forest	National	Ib	Not Applicable	0	0	0	30.6644	360.678	Not Applicable	0	Designated	2013	Federal or national ministry or agency	Not Reported	Forest Department	Not Reported	State Verified	1854	Not Reported	LKA	LKA	1.74566	209	2.32015	132.363	3.01254		1.3832e+06	387295	1.77049e+06	676383	100697	777080	2.54757e+06	993411	4444.73	6395.55	2493.91	16297.4	23450.4	9144.34		2575.56
9815	9815	1	Kubah	Kubah	National Park	National Park	National	II	Not Applicable	0	0	0	27.06	27.2536	Not Applicable	0	Designated	1989	Not Reported	Not Reported	Not Reported	Not Reported	Not Reported	598	MY-13	MYS	MYS	2.45804	18	1.25527	273.675	3.72169		246307	68966	315273	120444	17931.2	138375	453649	176898	977.792	1406.95	548.633	3585.24	5158.82	2011.65		645.796
1113	1113	1	Kyle	Kyle	Recreational Park	Recreation Park	National	V	Not Applicable	0	0	0	169	191.191	Not Applicable	0	Designated	1975	Not Reported	Not Reported	Not Reported	Not Reported	State Verified	1829	ZW-MV	ZWE	ZWE	1.32816	98	1.99123	35.1333	2.59115		172153	48202.9	220356	84182.9	12532.8	96715.7	317072	123640	475.813	684.651	266.976	1744.65	2510.39	978.912		243.891
18812	18812	1	Pico Pijol	Pico Pijol	Parque Nacional	National Park	National	II	Not Applicable	0	0	0	115.082	115.819	Not Applicable	0	Designated	1987	Federal or national ministry or agency	Not Reported	Not Reported	Not Reported	Not Reported	1831	HN-YO	HND	HND	2.07472	72	1.85733	202.786	3.33738		730029	204408	934438	356984	53146.1	410131	1.34457e+06	524307	2598.81	3739.45	1458.18	9528.98	13711.3	5346.65		1615.58
20081	20081	1	Sureste del Lago de Maracaibo Sto. Domingo-Motat├ín	Sureste del Lago de Maracaibo Sto. Domingo-Motat├ín	Protective Zone	Protective Zone	National	V	Not Applicable	0	0	0	4066.62	8520.28	Not Applicable	0	Designated	1974	Not Reported	State	Not Reported	Not Reported	State Verified	285	VE-L	VEN	VEN	1.63113	4866	3.68717	116.826	2.85608		2.84238e+07	7.95866e+06	3.63824e+07	1.38992e+07	2.06925e+06	1.59685e+07	5.23509e+07	2.0414e+07	86592.6	124599	48586.5	317506	456861	178151		49453.7
33040	33040	1	├üguas Quentes	parque estadual de ├íguas quentes	Parque	Park	National	II	Not Applicable	0	0	0	15.0682	15.1543	Not Applicable	0	Designated	1978	Sub-national ministry or agency	Not Reported	Secretaria de Estado do Meio Ambiente de Mato Grosso	Not Reported	State Verified	1802	BR-MT	BRA	BRA	2.36585	10	1	121.901	3.58527		60950.5	17066.1	78016.6	29804.8	4437.19	34242	112259	43774.6	233.092	335.398	130.787	854.672	1229.79	479.551		153.813
1421	1421	1	Ton Nga Chang	Ton Nga Chang	Wildlife Sanctuary	Wildlife Sanctuary	National	Ia	Not Applicable	0	0	0	181.95	182.489	Not Applicable	0	Designated	1978	Federal or national ministry or agency	Not Reported	Department of National Park, Wildlife and Plant Conservation Office of Wildlife Conservation	Available	State Verified	881	TH-90	THA	THA	2.17118	117	2.06819	305.423	3.38646		1.78673e+06	500283	2.28701e+06	873709	130074	1.00378e+06	3.29079e+06	1.28323e+06	6454.06	9286.79	3621.33	23664.9	34051.6	13278.2		4137.92
1299	1299	1	Ankarafantsika	Ankarafantsika	National Park	National Park	National	II	Not Applicable	0	0	0	1349.65	1358.53	Not Applicable	0	Designated	1927	Not Reported	Not Reported	Not Reported	Not Reported	State Verified	390	MG-M	MDG	MDG	3.78472	1032	3.01368	65.4474	4.98224		3.37708e+06	945584	4.32267e+06	1.65139e+06	245852	1.89725e+06	6.21991e+06	2.42542e+06	17947.1	25824.3	10070	65806.2	94688.9	36923.4		13633.4
95662	95662	1	Huishan	Huishan	Nature Reserve	Nature Reserve	National	V	Not Applicable	0	0	0	44.64	30.2374	Not Applicable	0	Designated	1981	Not Reported	Not Reported	Not Reported	Not Reported	Not Reported	526	CN-46	CHN	CHN	5.66766	25	1.39794	316.926	6.85501		396158	110924	507082	193721	28840.3	222561	729644	284521	2896.71	4168.09	1625.33	10621.3	15283	5959.53		2394.98
95508	95508	1	Meihuashan	Meihuashan	Nature Reserve	Nature Reserve	National	V	Not Applicable	0	0	0	221.69	358.564	Not Applicable	0	Designated	1988	Not Reported	Not Reported	Not Reported	Not Reported	Not Reported	526	CN-35	CHN	CHN	4.82911	288	2.45939	225.961	6.01232		3.25384e+06	911074	4.16491e+06	1.59113e+06	236879	1.82801e+06	5.99292e+06	2.33691e+06	20867.3	30026.1	11708.5	76513.4	110096	42931.2		16760.7
4112	4112	1	Nkala	Nkala	Game Management Area	Game Management Area	National	VI	Not Applicable	0	0	0	194	204.16	Not Applicable	0	Designated	1971	Federal or national ministry or agency	Not Reported	Not Reported	Not Reported	Not Reported	544	ZM-07	ZMB	ZMB	1.40917	111	2.04532	40.7201	2.59186		225996	63279	289275	110512	16452.5	126965	416240	162311	624.801	899.03	350.572	2290.94	3296.44	1285.43		339.699
61042	61042	1	Complejo Volc├ínico San Cristobal Casitas	Complejo Volc├ínico San Cristobal Casitas	Reserva Natural	Nature Reserve	National	IV	Not Applicable	0	0	0	85	181.441	Not Applicable	0	Designated	1983	Federal or national ministry or agency	Joint ownership	Not Reported	Not Reported	State Verified	820	NI-CI	NIC	NIC	1.48173	101	2.00432	74.3256	2.66185		375344	105096	480440	183543	27325	210868	691309	269572	1065.72	1533.46	597.966	3907.62	5622.7	2192.54		593.236
352172	352172	1	Piqui├í	reserva extrativista piqui├í	Reserva Extrativista	Extractive Reserve	National	VI	Not Applicable	0	0	0	12.7856	12.8668	Not Applicable	0	Designated	1995	Sub-national ministry or agency	Not Reported	Secretaria de Estado do Desenvolvimento Ambiental de Rond├┤nia	Not Reported	State Verified	1802	BR-RO	BRA	BRA	6.94776	11	1.04139	235.993	8.12687		129796	36342.9	166139	63470.3	9449.16	72919.5	239059	93219.6	1125.16	1619	631.32	4125.58	5936.33	2314.84		961.912
1936	1936	1	Lombuyan I and II	Lombuyan I and II	Wildlife Reserve	Wildlife Reserve	National	IV	Not Applicable	0	0	0	30.69	30.1276	Not Applicable	0	Designated	1974	Federal or national ministry or agency	Not Reported	Balai KSDA Sulawesi Tengah	Not Reported	State Verified	1853	ID-ST	IDN	IDN	1.525	17	1.23045	238.313	2.70262		202566	56718.5	259284	99054.8	14746.8	113802	373086	145483	583.956	840.258	327.654	2141.17	3080.94	1201.4		329.507
39509	39509	1	Namtok Yong	Namtok Yong	National Park	National Park	National	II	Not Applicable	0	0	0	205	211.593	Not Applicable	0	Designated	1991	Federal or national ministry or agency	Not Reported	Department of National Park, Wildlife and Plant Conservation Office of National Park	Not Reported	State Verified	881	TH-80	THA	THA	3.38403	157	2.1959	313.019	4.56075		2.4572e+06	688016	3.14522e+06	1.20157e+06	178884	1.38045e+06	4.52567e+06	1.76476e+06	11953.8	17200.4	6707.19	43830.5	63068	24593		8869.59
95505	95505	1	Mangdangshan	Mangdangshan	Nature Reserve	Nature Reserve	National	V	Not Applicable	0	0	0	42.78	197.134	Not Applicable	0	Designated	1988	Not Reported	Not Reported	Not Reported	Not Reported	Not Reported	526	CN-35	CHN	CHN	4.67573	158	2.19866	233.246	5.83385		1.84264e+06	515941	2.35859e+06	901053	134145	1.0352e+06	3.39378e+06	1.32339e+06	11466.4	16499	6433.7	42043.3	60496.4	23590.2		9190.1
2472	2472	1	Gal Oya Valley South - East	Gal Oya Valley South - East	Sanctuary	Sanctuary	National	IV	Not Applicable	0	0	0	152.81	197.218	Not Applicable	0	Designated	1954	Federal or national ministry or agency	Not Reported	Department of Wildlife Conservation	Not Reported	State Verified	1854	Not Reported	LKA	LKA	2.82894	140	2.14613	152.481	3.98513		1.06737e+06	298864	1.36623e+06	521944	77704.5	599648	1.96588e+06	766585	4537.19	6528.59	2545.79	16636.3	23938.1	9334.55		3220.83
306444	306444	1	Abasig - Matogdon - Mananap	Abasig - Matogdon - Mananap	Natural Biotic Area	Natural Biotic Area	National	V	Not Applicable	0	0	0	54.2012	78.3862	Not Applicable	0	Designated	2000	Federal or national ministry or agency	Not Reported	Protected Area Management Board under Department of Environment and Natural Resources (DENR)	Not Reported	State Verified	1841	PH-CAN	PHL	PHL	1.38889	43	1.63347	220.332	2.53185		473713	132640	606353	231646	34486.3	266132	872485	340221	1279.33	1840.84	717.825	4690.88	6749.74	2632.02		701.798
95509	95509	1	Tianbaoyan	Tianbaoyan	Nature Reserve	Nature Reserve	National	V	Not Applicable	0	0	0	110.15	63.4701	Not Applicable	0	Designated	1988	Not Reported	Not Reported	Not Reported	Not Reported	Not Reported	526	CN-35	CHN	CHN	3.85027	49	1.6902	190.379	4.98728		466429	130600	597029	228084	33956	262040	859068	334989	2481.29	3570.34	1392.24	9098.06	13091.3	5104.87		1915.6
7938	7938	1	Mecuburi	Mecuburi	Forest Reserve	Forest Reserve	National	II	Not Applicable	0	0	0	1954	2394.6	Not Applicable	0	Designated	1957	Federal or national ministry or agency	Not Reported	National Forestry and Land Directorate	Existing	State Verified	1828	MZ-N	MOZ	MOZ	2.60544	1671	3.22298	63.3693	3.73369		5.29451e+06	1.48246e+06	6.77697e+06	2.58901e+06	385440	2.97445e+06	9.75142e+06	3.80251e+06	21085.9	30340.7	11831.2	77315.1	111249	43381		14714.2
62581	62581	1	Sungai Serudong	Sungai Serudong	Protection Forest Reserve	Protection Forest Reserve	National	Ia	Not Applicable	0	0	0	84.36	84.9279	Not Applicable	0	Designated	1992	Sub-national ministry or agency	Not Reported	Not Reported	Not Reported	State Verified	612	MY-12	MYS	MYS	4.84537	69	1.83885	308.331	5.96387		1.06374e+06	297848	1.36159e+06	520170	77440.4	597610	1.9592e+06	763979	6766.95	9737.01	3796.9	24812.2	35702.4	13921.9		5497.84
555592395	555592395	1	Karadikkuli	Karadikkuli	Reserved Forest	Reserved Forest	National	Ib	Not Applicable	0	0	0.002521	60.4219	60.8275	Not Applicable	0	Designated	2012	Federal or national ministry or agency	Not Reported	Forest Department	Not Reported	State Verified	1854	Not Reported	LKA	LKA	2.69099	43	1.63347	107.188	3.80666		230454	64527.2	294981	112692	16777.1	129469	424450	165512	935.745	1346.45	525.041	3431.07	4936.98	1925.15		661.494
3311	3311	1	Deep River	Deep River	Forest Reserve	Forest Reserve	National	VI	Not Applicable	0	0	0	317.978	273.605	Not Applicable	0	Designated	1941	Federal or national ministry or agency	Not Reported	Forest Department	Not Reported	State Verified	1844	BZ-TOL	BLZ	BLZ	4.42555	219	2.34044	137.402	5.529		1.50455e+06	421273	1.92582e+06	735724	109531	845255	2.77108e+06	1.08057e+06	8873.22	12767.7	4978.71	32535.1	46815	18255.3		7102.35
95872	95872	1	Gulongshanshuiyuanlin	Gulongshanshuiyuanlin	Nature Reserve	Nature Reserve	National	V	Not Applicable	0	0	0	395.83	349.151	Not Applicable	0	Designated	1982	Not Reported	Not Reported	Not Reported	Not Reported	Not Reported	526	CN-45	CHN	CHN	1.14401	178	2.25042	139.59	2.24401		1.24235e+06	347859	1.59021e+06	607511	90443.3	697954	2.28817e+06	892258	2973.71	4278.89	1668.53	10903.6	15689.3	6117.94		1516.02
555571230	555571230	1	Gunung Tambora Selatan	Gunung Tambora Selatan	Nature Reserve	Nature Reserve	National	Ia	Not Applicable	0	0	0	238.408	260.701	Not Applicable	0	Designated	2009	Federal or national ministry or agency	Not Reported	Balai KSDA NTB	Not Reported	State Verified	1853	ID-NB	IDN	IDN	1.95646	167	2.22272	178.092	3.0542		1.48707e+06	416379	1.90345e+06	727176	108259	835434	2.73888e+06	1.06801e+06	4844.59	6970.91	2718.27	17763.5	25560	9966.99		3103.34
555555805	555555805	1	Cerro Banderas Ojo Blanco	Cerro Banderas Ojo Blanco	Parque Natural Regional	Park Natural Regional	National	II	Not Applicable	0	0	0	249.14	250.932	Not Applicable	0	Designated	2007	Sub-national ministry or agency	Not Reported	Corporaci├│n Aut├│noma Regional del Alto Magdalena	http://runap.parquesnacionales.gov.co/	State Verified	1861	CO-CAU	COL	COL	1.85742	158	2.19866	174.744	2.9499		1.38048e+06	386533	1.76701e+06	675052	100499	775551	2.54256e+06	991457	4343.76	6250.26	2437.25	15927.1	22917.6	8936.6		2735.06
29069	29069	1	Badiar	Badiar	National Park	National Park	National	II	Not Applicable	0	0	0	382	279.865	Not Applicable	0	Designated	1985	Not Reported	Not Reported	Not Reported	Not Reported	State Verified	73	GN-BK	GIN	GIN	3.31373	211	2.32428	43.4557	4.39525		458458	128368	586826	224186	33375.7	257561	844387	329264	2149.37	3092.74	1206	7881.02	11340.1	4421.99		1620.49
18805	18805	1	Celaque	Celaque	Parque Nacional	National Park	National	II	Not Applicable	0	0	0	262.668	267.878	Not Applicable	0	Designated	1987	Federal or national ministry or agency	Not Reported	Not Reported	Not Reported	Not Reported	1831	HN-LE	HND	HND	1.07985	134	2.1271	147.394	2.15871		987541	276511	1.26405e+06	482908	71893	554801	1.81885e+06	709252	2273.94	3271.98	1275.89	8337.77	11997.3	4678.27		1137.49
313449	313449	1	Stung Sen	Stung Sen	Multiple Use Management Area - Core Area	Multiple Use Management Area - Core Area	National	IV	Not Applicable	0	0	0	63.55	64.3009	Not Applicable	0	Designated	1993	Not Reported	Not Reported	Not Reported	Not Reported	Not Reported	603	Not Reported	KHM	KHM	3.74459	50	1.69897	63.5855	4.81561		158964	44509.8	203474	77733.2	11572.6	89305.8	292779	114168	816.541	1174.93	458.156	2993.98	4308.06	1679.91		634.937
166863	166863	1	Crooked Tree	Crooked Tree	Crooked Tree Wildlife Sanctuary	Wildlife Sanctuary	National	IV	Not Applicable	0	0	0	167.123	148.46	Not Applicable	0	Designated	1984	Collaborative governance	Not Reported	Forest Department/Belize Audubon Society	Not Reported	State Verified	1844	BZ-BZ/BZ-OW	BLZ	BLZ	1.89328	95	1.97772	96.3888	2.95869		457847	128197	586044	223887	33331.3	257218	843262	328826	1444.93	2079.12	810.743	5298.09	7623.45	2972.72		924.619
96097	96097	1	Longxihongkou	Longxihongkou	Nature Reserve	Nature Reserve	National	V	Not Applicable	0	0	0	340	476.965	Not Applicable	0	Designated	1993	Not Reported	Not Reported	Not Reported	Not Reported	Not Reported	526	CN-51	CHN	CHN	3.02847	353	2.54777	159.498	4.092		2.81515e+06	788241	3.60339e+06	1.37661e+06	204943	1.58155e+06	5.18494e+06	2.02184e+06	12287.6	17680.6	6894.47	45054.4	64829	25279.7		9093.97
1096	1096	1	Isangano	Isangano	National Park	National Park	National	II	Not Applicable	0	0	0	840	871.202	Not Applicable	0	Designated	1971	Federal or national ministry or agency	State	Not Reported	Not Reported	State Verified	289	ZM-05	ZMB	ZMB	2.20705	588	2.76938	39.5528	3.27004		1.16285e+06	325599	1.48845e+06	568635	84655.7	653290	2.14174e+06	835161	4056.08	5836.32	2275.84	14872.3	21399.8	8344.75		2737.57
18033	18033	1	Yok Don	Yok Don	National Park	National Park	National	II	Not Applicable	0	0	0	1155.45	1021.81	Not Applicable	0	Designated	1986	Sub-national ministry or agency	State	Not Reported	Not Reported	Not Reported	610	VN-33	VNM	VNM	2.17051	688	2.83759	148.326	3.22361		5.10242e+06	1.42868e+06	6.5311e+06	2.49508e+06	371456	2.86654e+06	9.39763e+06	3.66456e+06	17544.7	25245.2	9844.24	64330.7	92565.9	36095.6		11813.2
12555	12555	1	Cerro San Gil	Cerro San Gil	Reserva Protectora de Manantiales	Watershed Protection Reserve	National	III	Not Applicable	0	0	0.050707	474.33	440.044	Not Applicable	0	Designated	1996	Non-profit organisations	State	CONAP	Not Reported	State Verified	814	GT-IZ	GTM	GTM	11.0671	402	2.60423	212.438	12.1144		4.27e+06	1.1956e+06	5.4656e+06	2.08803e+06	310856	2.39888e+06	7.86448e+06	3.06671e+06	55177.1	79394.7	30959.5	202316	291114	113518		50406.7
96030	96030	1	Yuntaishan	Yuntaishan	Nature Reserve	Nature Reserve	National	V	Not Applicable	0	0	0	0.67	41.65	Not Applicable	0	Designated	1981	Not Reported	Not Reported	Not Reported	Not Reported	Not Reported	526	CN-32	CHN	CHN	1.41746	24	1.38021	67.7837	2.45988		81340.5	22775.3	104116	39775.5	5921.59	45697.1	149813	58418.7	213.427	307.101	119.752	782.565	1126.04	439.092		122.983
95545	95545	1	Jingangtai	Jingangtai	Nature Reserve	Nature Reserve	National	V	Not Applicable	0	0	0	29.72	197.447	Not Applicable	0	Designated	1982	Not Reported	Not Reported	Not Reported	Not Reported	Not Reported	526	CN-41	CHN	CHN	1.04493	99	1.99564	78.0202	2.08402		386200	108136	494336	188852	28115.3	216967	711303	277369	858.505	1235.31	481.702	3147.85	4529.46	1766.24		430.455
95925	95925	1	Bawangling	Bawangling	Nature Reserve	Nature Reserve	National	V	Not Applicable	0	0	0	66.26	43.2722	Not Applicable	0	Designated	1988	Not Reported	Not Reported	Not Reported	Not Reported	Not Reported	526	CN-46	CHN	CHN	3.80208	34	1.53148	171.862	4.83896		292166	81806.5	373973	142869	21269.7	164139	538112	209834	1508.03	2169.92	846.147	5529.45	7956.36	3102.54		1184.9
555556059	555556059	1	R├®serve totale de faune de Nienendougou	R├®serve totale de faune de Nienendougou	R├®serve Totale de Faune	Total Wildlife Reserve	National	IV	Not Applicable	0	0	0	406.4	434.075	Not Applicable	0	Designated	2001	Federal or national ministry or agency	Not Reported	Etat	Not Existing	State Verified	1817	ML-3	MLI	MLI	3.94779	344	2.53656	38.7638	4.9815		666737	186686	853424	326035	48538.5	374573	1.228e+06	478851	3542.78	5097.73	1987.83	12990.2	18691.7	7288.71		2807.62
555556069	555556069	1	Reserva Forestal Protectora Farallones Del Citara	Reserva Forestal Protectora Farallones Del Citara	Reservas Forestales Protectoras Regionales	Forest Reserve Protectress Regional	National	VI	Not Applicable	0	0	0	308.75	302.593	Not Applicable	0	Designated	2008	Sub-national ministry or agency	Not Reported	Corporaci├│n Aut├│noma Regional del Centro de Antioquia	http://runap.parquesnacionales.gov.co/	State Verified	1861	CO-ANT	COL	COL	2.17228	206	2.31387	181.294	3.19086		1.86733e+06	522851	2.39018e+06	913123	135941	1.04906e+06	3.43924e+06	1.34111e+06	6355.61	9145.12	3566.09	23303.9	33532.1	13075.7		4326.79
317262	317262	1	Sebangau	Sebangau	National Park	National Park	National	II	Not Applicable	0	0	0	5687	6028.06	Not Applicable	0	Designated	2004	Federal or national ministry or agency	Not Reported	Balai Taman Nasional Sebangau	Not Reported	State Verified	1853	ID-KT	IDN	IDN	7.84245	5344	3.72787	269.729	8.84632		7.20716e+07	2.018e+07	9.22516e+07	3.5243e+07	5.24681e+06	4.04898e+07	1.32741e+08	5.17618e+07	680073	978561	381585	2.4936e+06	3.58806e+06	1.39914e+06		602899
95618	95618	1	Xialeishuiyuanlin	Xialeishuiyuanlin	Nature Reserve	Nature Reserve	National	V	Not Applicable	0	0	0	638.92	108.423	Not Applicable	0	Designated	1982	Not Reported	Not Reported	Not Reported	Not Reported	Not Reported	526	CN-45	CHN	CHN	1.82633	70	1.8451	139.789	2.8288		489262	136993	626255	239249	35618.3	274867	901123	351388	1476.29	2124.24	828.338	5413.07	7788.9	3037.24		953.125
95616	95616	1	Xidamingshanshuiyuanlin	Xidamingshanshuiyuanlin	Nature Reserve	Nature Reserve	National	V	Not Applicable	0	0	0	601	420.552	Not Applicable	0	Designated	1982	Not Reported	Not Reported	Not Reported	Not Reported	Not Reported	526	CN-45	CHN	CHN	6.30708	363	2.55991	196.877	7.30705		3.57332e+06	1.00053e+06	4.57385e+06	1.74735e+06	260138	2.00749e+06	6.58134e+06	2.56636e+06	27851.1	40075.2	15627.1	102121	146942	57299.3		24039.7
352183	352183	1	Bica do Ip├║	├írea de prote├º├úo ambiental da bica do ip├║	├ürea de Prote├º├úo Ambiental	Environmental Protection Area	National	V	Not Applicable	0	0	0	34.6971	34.928	Not Applicable	0	Designated	1999	Sub-national ministry or agency	Not Reported	CONSELHO DE POL├ìTICAS E GEST├âO DO MEIO AMBIENTE / CE	Not Reported	State Verified	1802	BR-CE	BRA	BRA	1.67847	22	1.34242	48.4752	2.66481		53322.7	14930.4	68253.1	26074.8	3881.9	29956.7	98209.8	38296.4	151.568	218.092	85.0438	555.749	799.671	311.827		95.4676
27449	27449	1	Karunkaikulam	Karunkaikulam	Reserved Forest	Reserved Forest	National	Ib	Not Applicable	0	0	0	84.3204	84.8919	Not Applicable	0	Designated	1965	Federal or national ministry or agency	Not Reported	Forest Department	Not Reported	State Verified	1854	Not Reported	LKA	LKA	1.80799	55	1.74036	163.269	2.79061		448990	125717	574707	219556	32686.5	252243	826950	322465	1336.49	1923.08	749.895	4900.46	7051.3	2749.62		865.888
4369	4369	1	Morros de Macaira	Morros de Macaira	Natural Monument	Natural Monument	National	III	Not Applicable	0	0	0	0.99	44.6054	Not Applicable	0	Designated	1978	Not Reported	State	Not Reported	Not Reported	State Verified	285	VE-J	VEN	VEN	1.24	25	1.39794	115.246	2.21243		144057	40336.1	184394	70444.1	10487.4	80931.5	265325	103462	339.965	489.177	190.752	1246.54	1793.65	699.424		190.54
3440	3440	1	Sepagaya	Sepagaya	Virgin Jungle Reserve	Virgin Jungle Reserve	National	Ia	Not Applicable	0	0	0.148681	39.93	40.2028	Not Applicable	0	Designated	1984	Sub-national ministry or agency	Not Reported	Not Reported	Not Reported	State Verified	612	MY-12	MYS	MYS	2.82742	30	1.47712	329.947	3.78901		494921	138578	633499	242016	36030.2	278046	911545	355452	2000.28	2878.21	1122.34	7334.35	10553.4	4115.26		1492.64
478144	478144	1	Villarpando	Villarpando	Reserva Forestal	Forest Reserve	National	VI	Not Applicable	0	0	0	79.7185	80.1217	Not Applicable	0	Designated	0	Federal or national ministry or agency	Not Reported	Secretaria de Estado de Medio Ambiente y Recursos Naturales - Subsecretar├¡a de Estado de ├üreas Protegidas y Biodiversidad	Not Reported	State Verified	830	DO-02	DOM	DOM	2.8303	60	1.77815	33.1212	3.77947		99363.6	27821.8	127185	48588.8	7233.67	55822.5	183008	71362.9	400.578	576.394	224.762	1468.78	2113.44	824.126		299.977
20382	20382	1	Mutis Timau	Mutis Timau	Nature Reserve	Nature Reserve	National	Ia	Not Applicable	0	0	0	120	129.553	Not Applicable	0	Designated	1999	Federal or national ministry or agency	Not Reported	Balai Besar KSDA NTT	Not Reported	State Verified	1853	ID-NT	IDN	IDN	3.3227	101	2.00432	178.584	4.26203		901850	252518	1.15437e+06	441004	65654.7	506659	1.66103e+06	647708	4099.96	5899.46	2300.46	15033.2	21631.4	8435.03		3196.35
18866	18866	1	Phou Xang He	Phou Xang He	National Biodiversity Conservation Area	National Biodiversity Conservation Area	National	VI	Not Applicable	0	0	0	1150.06	1157.54	Not Applicable	0	Designated	1993	Not Reported	Not Reported	Not Reported	Not Reported	Not Reported	834	Not Reported	LAO	LAO	1.30752	675	2.8293	277.068	2.24222		9.35105e+06	2.61829e+06	1.19693e+07	4.57266e+06	680757	5.25342e+06	1.72228e+07	6.71593e+06	22364.9	32181	12548.8	82004.6	117997	46012.3		13041.8
313443	313443	1	Preah Vihear	Preah Vihear	Protected Forest	Protected Forest	National	IV	Not Applicable	0	0	0	1900.28	1912.98	Not Applicable	0	Designated	1999	Federal or national ministry or agency	Not Reported	Ministry of Agriculture Forestry and Fisheries / Forest Administration	Not Reported	State Verified	853	KH-13	KHM	KHM	1.01954	1000	3	121.437	1.95036		6.07186e+06	1.70012e+06	7.77198e+06	2.96914e+06	442032	3.41117e+06	1.11832e+07	4.36081e+06	12631.8	18176	7087.63	46316.6	66645.3	25988		6603.21
62637	62637	1	Cani Sirenreng	Cani Sirenreng	Nature Recreation Park	Nature Recreation Park	National	V	Not Applicable	0	0	0	31.25	37.8864	Not Applicable	0	Designated	1993	Federal or national ministry or agency	Not Reported	Balai KSDA Sulawesi Selatan	Not Reported	State Verified	1853	ID-SL	IDN	IDN	2.30227	27	1.43136	261.831	3.23054		353472	98972.1	452444	172848	25732.7	198580	651024	253863	1218.03	1752.63	683.43	4466.11	6426.32	2505.91		868.039
17868	17868	1	Gn. Duasaudara	Gn. Duasaudara	Nature Reserve	Nature Reserve	National	III	Not Applicable	0	0	0.157397	42.99	72.9045	Not Applicable	0	Designated	1932	Federal or national ministry or agency	Not Reported	Balai KSDA Sulawesi Selatan	Not Reported	State Verified	1853	ID-SL	IDN	IDN	1.41261	44	1.64345	280.936	2.34059		618060	173057	791117	302231	44994.8	347226	1.13834e+06	443891	1543.07	2220.33	865.806	5657.92	8141.21	3174.62		931.286
3939	3939	1	Gunong Gading	Gunong Gading	National Park	National Park	National	II	Not Applicable	0	0	0	43.56	43.8695	Not Applicable	0	Designated	1983	Not Reported	Not Reported	Not Reported	Not Reported	Not Reported	598	MY-13	MYS	MYS	2.48276	32	1.50515	282.684	3.40367		452294	126642	578936	221172	32927	254099	833035	324838	1642.09	2362.81	921.367	6021	8663.65	3378.34		1197.8
3314	3314	1	Columbia River	Columbia River	Forest Reserve	Forest Reserve	National	VI	Not Applicable	0	0	0	600.379	602.879	Not Applicable	0	Designated	1954	Federal or national ministry or agency	Not Reported	Forest Department	Not Reported	State Verified	1844	BZ-TOL	BLZ	BLZ	2.48207	440	2.64345	306.19	3.40088		6.73618e+06	1.88613e+06	8.62231e+06	3.29399e+06	490394	3.78439e+06	1.24067e+07	4.83793e+06	24436.2	35161.4	13711	89599.4	128925	50273.6		17834.3
41037	41037	1	Boquer├│n	Boquer├│n	Monumento Natural	Natural Monument	National	III	Not Applicable	0	0	0	55.053	55.4064	Not Applicable	0	Designated	0	Not Reported	Not Reported	Not Reported	Not Reported	Not Reported	1831	HN-OL	HND	HND	1.69463	36	1.5563	138.547	2.60815		249385	69827.9	319213	121949	18155.3	140105	459318	179109	693.797	998.309	389.285	2543.92	3660.46	1427.38		450.791
1275	1275	1	Panua	Panua	Nature Reserve	Nature Reserve	National	Ia	Not Applicable	0	0	0.467787	455.75	368.418	Not Applicable	0	Designated	1984	Federal or national ministry or agency	Not Reported	Balai KSDA Sulawesi Utara	Not Reported	State Verified	1853	ID-SL	IDN	IDN	2.33972	265	2.42325	353.079	3.25281		4.6783e+06	1.30992e+06	5.98822e+06	2.28769e+06	340580	2.62827e+06	8.61649e+06	3.35995e+06	16232.1	23356.5	9107.74	59517.7	85640.5	33395		11675.6
166934	166934	1	Jiuwanshanshuiyuanlin	Jiuwanshanshuiyuanlin	Nature Reserve	Nature Reserve	National	V	Not Applicable	0	0	0	234.35	618.641	Not Applicable	0	Designated	1982	Not Reported	Not Reported	Not Reported	Not Reported	Not Reported	526	CN-45	CHN	CHN	8.19104	557	2.74586	190.841	9.09751		5.31491e+06	1.48818e+06	6.80309e+06	2.59899e+06	386926	2.98592e+06	9.78901e+06	3.81717e+06	51576	74213	28939	189112	272114	106110		46437
919	919	1	Mikumi	Mikumi	National Park	National Park	National	II	Not Applicable	0	0	0	3230	3277.47	Not Applicable	0	Designated	1964	Federal or national ministry or agency	Not Reported	Tanzania National Parks (TANAPA)	Not Reported	State Verified	1744	TZ-16	TZA	TZA	1.44171	2022	3.30578	70.6112	2.33687		7.13879e+06	1.99886e+06	9.13765e+06	3.49087e+06	519704	4.01057e+06	1.31482e+07	5.12708e+06	17794.6	25604.8	9984.44	65246.9	93884.2	36609.6		10978.2
317178	317178	1	Lago Cochrane	Lago Cochrane	Reserva Forestal	Forest Reserve	National	IV	Not Applicable	0	0	0	80.63	83.9366	Not Applicable	0	Designated	1967	Federal or national ministry or agency	Not Reported	Corporaci├│n Nacional Forestal (CONAF)	Not Reported	State Verified	1808	CL-AI	CHL	CHL	3.29289	66	1.81954	73.8485	4.18779		243700	68236.1	311936	119169	17741.4	136911	448847	175025	1088.6	1566.4	610.808	3991.54	5743.46	2239.63		855.977
352052	352052	1	Serra Negra	parque estadual serra negra	Parque	Park	National	II	Not Applicable	0	0	0	139.77	140.532	Not Applicable	0	Designated	1998	Sub-national ministry or agency	Not Reported	Instituto Estadual de Florestas de Minas Gerais	Not Reported	State Verified	1802	BR-MG	BRA	BRA	2.36264	102	2.0086	75.19	3.25516		383469	107371	490840	187516	27916.5	215433	706273	275407	1331.47	1915.86	747.079	4882.05	7024.82	2739.29		966.398
19454	19454	1	Pedra Talhada	reserva biologica de pedra talhada	Reserva Biol├│gica	Biological Reserve	National	Ia	Not Applicable	0	0	0	43.8237	44.1035	Not Applicable	0	Designated	1989	Federal or national ministry or agency	Not Reported	Instituto Chico Mendes de Conserva├º├úo da Biodiversidade	Not Reported	State Verified	1802	BR-AL	BRA	BRA	1.40717	27	1.43136	146.507	2.29857		197784	55379.6	253164	96716.5	14398.7	111115	364279	142049	484.928	697.766	272.09	1778.07	2558.47	997.664		296.871
4004	4004	1	Thaleban	Thaleban	Marine National Park	Marine National Park	National	II	Not Applicable	0	2	0	196	201.198	Not Applicable	0	Designated	1980	Federal or national ministry or agency	Not Reported	Department of National Park, Wildlife and Plant Conservation Office of National Park	Available	Not Reported	598	TH-91	THA	THA	2.4712	148	2.17026	324.313	3.35947		2.39992e+06	671977	3.07189e+06	1.17356e+06	174714	1.34827e+06	4.42017e+06	1.72362e+06	8599.94	12374.5	4825.37	31533.1	45373.2	17693		6326.05
303072	303072	1	Cat Tien	Cat Tien	National Park	National Park	National	II	Not Applicable	0	0	0	738.78	764.62	Not Applicable	0	Designated	1998	Federal or national ministry or agency	State	Not Reported	Not Reported	Not Reported	609	VN-35	VNM	VNM	1.24268	446	2.64933	275.987	2.13044		6.15452e+06	1.72327e+06	7.87779e+06	3.00956e+06	448049	3.45761e+06	1.13354e+07	4.42018e+06	13986	20124.5	7847.43	51281.8	73789.7	28773.9		8157.95
99855	99855	1	Tchimpounga	Tchimpounga	Sanctuaire ├á Chimpanz├®	Wildlife Sanctuary	National	IV	Not Applicable	0	0	0	70	88.914	Not Applicable	0	Designated	1999	Collaborative governance	Not Reported	MEF/ IJG	Not Existing	Not Reported	1823	CG-5	COG	COG	3.28464	70	1.8451	50.9346	4.17215		178271	49915.9	228187	87174.5	12978.1	100153	328339	128034	793.358	1141.57	445.148	2908.98	4185.75	1632.21		624.593
168129	168129	1	Corredor fronterizo (estatal)	Corredor fronterizo (estatal)	Refugio de Vida Silvestre	National Wildlife Refuge	National	IV	Not Applicable	0	1.62	0.104799	600.708	604.447	Not Applicable	0	Designated	1961	Not Reported	Not Reported	Not Reported	Not Reported	State Verified	811	CR-A	CRI	CRI	4.49411	505	2.70329	145.138	5.37911		3.66473e+06	1.02612e+06	4.69085e+06	1.79205e+06	266792	2.05884e+06	6.74969e+06	2.63201e+06	21027.2	30256.1	11798.2	77099.6	110939	43260.1		17567.7
10006	10006	1	Klang Gate	Klang Gate	Wildlife Reserve	Wildlife Reserve	National	V	Not Applicable	0	0	0	1.34	13.6431	Not Applicable	0	Designated	1936	Sub-national ministry or agency	State	Not Reported	Not Reported	Not Reported	598	MY-10	MYS	MYS	3.66667	11	1.04139	279.368	4.54769		153652	43022.6	196675	75135.9	11185.9	86321.8	282996	110353	745.346	1072.48	418.209	2732.94	3932.44	1533.43		600.951
5068	5068	1	Khao Phanom Bencha	Khao Phanom Bencha	National Park	National Park	National	II	Not Applicable	0	0	0	50.12	51.9636	Not Applicable	0	Designated	1981	Federal or national ministry or agency	Not Reported	Department of National Park, Wildlife and Plant Conservation Office of National Park	Available	State Verified	881	TH-81	THA	THA	4.20727	43	1.63347	338.79	5.0843		728398	203951	932349	356186	53027.3	409214	1.34156e+06	523135	3950.29	5684.09	2216.48	14484.4	20841.7	8127.1		3268.87
555512074	555512074	1	Mangai	Mangai	R├®serve naturelle de	Nature Rerserve	National	VI	Not Applicable	0	0	0	1903.33	1911.35	Not Applicable	0	Designated	0	Not Reported	Not Reported	Not Reported	Not Reported	Not Reported	825	CD-BN	COD	COD	1.67704	1259	3.10003	63.0693	2.546		3.97021e+06	1.11166e+06	5.08187e+06	1.94143e+06	289031	2.23046e+06	7.31233e+06	2.85141e+06	10782	15514.3	6049.74	39534.2	56885.9	22182.4		7102.08
95776	95776	1	Nangunhe	Õìùµ╗Üµ▓│	Nature Reserve	Nature Reserve	National	V	Not Applicable	0	0	0	508.87	575.415	Not Applicable	0	Designated	1994	Not Reported	Not Reported	Not Reported	Not Reported	Not Reported	855	CN-53	CHN	CHN	1.59814	373	2.57171	274.484	2.46539		5.11912e+06	1.43335e+06	6.55248e+06	2.50325e+06	372672	2.87592e+06	9.4284e+06	3.67655e+06	13462	19370.6	7553.46	49360.8	71025.5	27696		8726.47
351802	351802	1	Ipa├║-Anilzinho	reserva extrativista ipa├║-anilzinho	Reserva Extrativista	Extractive Reserve	National	VI	Not Applicable	0	0	0	558.343	562.078	Not Applicable	0	Designated	2005	Federal or national ministry or agency	Not Reported	Instituto Chico Mendes de Conserva├º├úo da Biodiversidade	Not Reported	State Verified	1802	BR-PA	BRA	BRA	5.04606	480	2.68124	177.7	5.90892		4.2648e+06	1.19414e+06	5.45895e+06	2.08549e+06	310478	2.39597e+06	7.85491e+06	3.06298e+06	26880.4	38678.4	15082.4	98561.4	141821	55302.2		22955.1
555512224	555512224	1	Khao Sib Ha Chan	Khao Sib Ha Chan	National Park	National Park	National	II	Not Applicable	0	0	0	117.97	131.856	Not Applicable	0	Designated	2009	Federal or national ministry or agency	Not Reported	Department of National Park, Wildlife and Plant Conservation Office of National Park	Not Reported	State Verified	881	TH-22	THA	THA	1.66193	87	1.93952	304.414	2.5188		1.3242e+06	370776	1.69498e+06	647533	96401.7	743935	2.43891e+06	951040	3557.75	5119.27	1996.23	13045.1	18770.7	7319.52		2347.44
306411	306411	1	Amro River	Amro River	Protected Landscape	Protected Landscape	National	V	Not Applicable	0	0	0	64.7108	63.194	Not Applicable	0	Designated	2000	Federal or national ministry or agency	Not Reported	Protected Area Management Board under Department of Environment and Natural Resources (DENR)	Not Reported	State Verified	1841	PH-AUR	PHL	PHL	1.69754	42	1.62325	308.341	2.55415		647515	181304	828819	316635	47139.1	363774	1.19259e+06	465045	1764.11	2538.39	989.83	6468.4	9307.42	3629.38		1172.46
317060	317060	1	Rio Nembi	Rio Nembi	Reserva Forestal Protectora Nacional	Forest Reserve Protectress National	National	VI	Not Applicable	0	0	0	58	24.8866	Not Applicable	0	Designated	1984	Federal or national ministry or agency	Not Reported	Ministerio de Ambiente y Desarrollo Sostenible	http://runap.parquesnacionales.gov.co/	State Verified	1861	CO-NAR	COL	COL	1.09266	14	1.14613	177.879	1.94233		124515	34864.2	159379	60887.8	9064.69	69952.5	229332	89426.7	257.973	371.199	144.747	945.901	1361.06	530.739		145.123
306506	306506	1	Pasonanca	Pasonanca	Natural Park	Natural Park	National	II	Not Applicable	0	0	0	121.07	176.17	Not Applicable	0	Designated	1999	Federal or national ministry or agency	Not Reported	Protected Area Management Board under Department of Environment and Natural Resources (DENR)	Not Reported	State Verified	1841	PH-09	PHL	PHL	1.55585	114	2.0569	258.556	2.40434		1.47377e+06	412655	1.88642e+06	720673	107290	827964	2.71439e+06	1.05846e+06	3779.67	5438.59	2120.75	13858.8	19941.5	7776.07		2445.83
10380	10380	1	Chu Yang Sin	Chu Yang Sin	Nature Reserve	Nature Reserve	National	IV	Not Applicable	0	0	0	592.78	599.698	Not Applicable	0	Designated	0	Sub-national ministry or agency	State	Not Reported	Not Reported	Not Reported	609	VN-35	VNM	VNM	2.45401	446	2.64933	237.005	3.29969		5.28522e+06	1.47986e+06	6.76508e+06	2.58447e+06	384764	2.96923e+06	9.73431e+06	3.79584e+06	18602.2	26766.9	10437.6	68208.2	98145.2	38271.2		13834.6
20070	20070	1	Macizo Monta├▒oso del Turimiquire	Macizo Monta├▒oso del Turimiquire	Protective Zone	Protective Zone	National	V	Not Applicable	0	0	0	5400	4518.32	Not Applicable	0	Designated	1974	Not Reported	State	Not Reported	Not Reported	State Verified	285	VE-R	VEN	VEN	0.950381	2396	3.37949	109.656	1.79221		1.31368e+07	3.6783e+06	1.68151e+07	6.42389e+06	956358	7.38024e+06	2.41953e+07	9.43483e+06	25113.4	36135.9	14091	92082.6	132498	51667		13317.3
107034	107034	1	Cuenca del Lago Atitl├ín	Cuenca del Lago Atitl├ín	Zona de Uso Multiple	Multiple Use Area	National	III	Not Applicable	0	0	0	1229	1176.66	Not Applicable	0	Designated	1955	Federal or national ministry or agency	State	CONAP	Not Reported	State Verified	814	Not Reported	GTM	GTM	1.83426	807	2.90687	107.555	2.67448		4.33985e+06	1.21516e+06	5.55501e+06	2.12219e+06	315941	2.43813e+06	7.99314e+06	3.11688e+06	12380.6	17814.6	6946.69	45395.6	65320.1	25471.2		8491.11
312996	312996	1	Doi Phunang	Doi Phunang	National Park	National Park	National	II	Not Applicable	0	0	0	861	872.411	Not Applicable	0	Proposed	0	Federal or national ministry or agency	Not Reported	Department of National Park, Wildlife and Plant Conservation Office of National Park	Not Reported	State Verified	881	TH-56	THA	THA	0.912228	455	2.65801	250.008	1.74909		5.68767e+06	1.59255e+06	7.28022e+06	2.78127e+06	414063	3.19534e+06	1.04756e+07	4.08489e+06	10611.5	15268.9	5954.04	38908.8	55986.1	21831.5		5534.35
95857	95857	1	Nalin	Nalin	Nature Reserve	Nature Reserve	National	V	Not Applicable	0	0	0	198.9	59.897	Not Applicable	0	Designated	1982	Not Reported	Not Reported	Not Reported	Not Reported	Not Reported	526	CN-45	CHN	CHN	9.39381	55	1.74036	232.648	10.2302		639783	179139	818922	312854	46576.2	359430	1.17835e+06	459492	6981.44	10045.6	3917.24	25598.6	36834	14363.2		6410.66
352178	352178	1	Araras	floresta estadual de rendimento sustentado araras	Floresta	Forest	National	VI	Not Applicable	0	0	0	10.0769	10.1411	Not Applicable	0	Designated	1996	Sub-national ministry or agency	Not Reported	Secretaria de Estado do Desenvolvimento Ambiental de Rond├┤nia	Not Reported	State Verified	1802	BR-RO	BRA	BRA	59.2642	10	1	206.601	60.1003		103301	28924.2	132225	50514	7520.29	58034.3	190259	74190.6	6622.29	9528.86	3715.73	24281.7	34939.1	13624.3		6530.16
18742	18742	1	C├│rrego Grande	reserva biol├│gica do c├│rrego grande	Reserva Biol├│gica	Biological Reserve	National	Ia	Not Applicable	0	0	0	15.0375	15.1189	Not Applicable	0	Designated	1989	Federal or national ministry or agency	Not Reported	Instituto Chico Mendes de Conserva├º├úo da Biodiversidade	Not Reported	State Verified	1802	BR-ES	BRA	BRA	2.22561	11	1.04139	147.713	3.05898		81242.1	22747.8	103990	39727.4	5914.43	45641.8	149632	58348.1	265.086	381.433	148.738	971.981	1398.59	545.372		192.867
2289	2289	1	Kiang West	Kiang West	National Park	National Park	National	VI	Not Applicable	0	0	1.3563	190.51	114.39	Not Applicable	0	Designated	1987	Not Reported	Not Reported	Not Reported	Not Reported	State Verified	1798	Not Reported	GMB	GMB	0.982968	62	1.79239	21.8132	1.81358		67620.8	18933.8	86554.6	33066.6	4922.79	37989.4	124544	48565.2	130.812	188.226	73.3976	479.643	690.161	269.125		70.9004
20324	20324	1	Bili-Uere	Bili-Uere	Not Reported	Not Reported	National	VI	Not Applicable	0	0	0	32748.4	33009.7	Not Applicable	0	Designated	0	Not Reported	Not Reported	Not Reported	Not Reported	Not Reported	825	CD-OR	COD	COD	0.845036	16685	4.22233	143.411	1.67183		1.1964e+08	3.34993e+07	1.5314e+08	5.85041e+07	8.70982e+06	6.72139e+07	2.20354e+08	8.59257e+07	213352	306994	119711	782292	1.12564e+06	438939		107840
10346	10346	1	Ba Na-Nui Chua	Ba Na-Nui Chua	Nature Reserve	Nature Reserve	National	IV	Not Applicable	0	0	0	433.27	267.401	Not Applicable	0	Designated	1986	Sub-national ministry or agency	State	Not Reported	Not Reported	Not Reported	610	VN-27	VNM	VNM	4.78429	228	2.35793	348.635	5.61108		3.97444e+06	1.11284e+06	5.08729e+06	1.9435e+06	289339	2.23284e+06	7.32013e+06	2.85444e+06	23787.6	34228.2	13347.1	87221.4	125503	48939.4		20282.6
134	134	1	Cordillera De Los Picachos	Cordillera De Los Picachos	Parque Nacional Natural	Natural National Park	National	II	Not Applicable	0	0	0	4447.4	2901.73	Not Applicable	0	Designated	1988	Federal or national ministry or agency	Not Reported	Parques Nacionales Naturales de Colombia	http://runap.parquesnacionales.gov.co/	State Verified	1861	CO-CAQ, CO-HUI, CO-MET	COL	COL	2.87867	2256	3.35334	206.711	3.70263		2.3317e+07	6.52877e+06	2.98458e+07	1.1402e+07	1.69748e+06	1.30995e+07	4.29453e+07	1.67463e+07	92089.9	132509	51671.1	337663	485865	189461		71596.8
555555847	555555847	1	Serrania De Perija	Serrania De Perija	Distritos Regionales De Manejo Integrado	Integrated Management Regional District	National	VI	Not Applicable	0	0	0	238.827	240.18	Not Applicable	0	Designated	2011	Sub-national ministry or agency	Not Reported	Corporaci├│n Aut├│noma Regional de la Guajira	http://runap.parquesnacionales.gov.co/	State Verified	1861	CO-LAG	COL	COL	1.52673	156	2.19312	171.42	2.35057		1.33708e+06	374381	1.71146e+06	653830	97339.2	751169	2.46263e+06	960288	3352.42	4823.82	1881.02	12292.2	17687.3	6897.08		2177.44
95849	95849	1	Nanling	Nanling	Nature Reserve	Nature Reserve	National	V	Not Applicable	0	0	0	589.37	916.547	Not Applicable	0	Designated	1994	Not Reported	Not Reported	Not Reported	Not Reported	Not Reported	526	CN-44	CHN	CHN	2.50213	692	2.84011	185.46	3.31405		6.41693e+06	1.79674e+06	8.21367e+06	3.13788e+06	467152	3.60503e+06	1.18187e+07	4.60864e+06	22683.7	32639.8	12727.7	83173.7	119679	46668.2		17126.4
2214	2214	1	Barra Honda	Barra Honda	Parque Nacional	National Park	National	II	Not Applicable	0	0	0	22.955	23.1016	Not Applicable	0	Designated	1974	Not Reported	Not Reported	Not Reported	Not Reported	State Verified	811	CR-G	CRI	CRI	1.81526	16	1.20412	81.8655	2.62096		65492.4	18337.9	83830.3	32025.8	4767.85	36793.6	120624	47036.7	183.097	263.459	102.734	671.355	966.017	376.693		126.812
312950	312950	1	Namtok Ngao	Namtok Ngao	National Park	National Park	National	II	Not Applicable	0	0	0	668	702.503	Not Applicable	0	Designated	1999	Federal or national ministry or agency	Not Reported	Department of National Park, Wildlife and Plant Conservation Office of National Park	Not Reported	State Verified	881	TH-85	THA	THA	2.39877	526	2.72099	306.012	3.20369		8.04811e+06	2.25347e+06	1.03016e+07	3.93553e+06	585902	4.52143e+06	1.4823e+07	5.78015e+06	27502.5	39573.6	15431.5	100843	145103	56582.2		20592.6
555592543	555592543	1	Adiyagalahinna/Kubukwewahinna	Adiyagalahinna/Kubukwewahinna	Reserved Forest	Reserved Forest	National	Ib	Not Applicable	0	0	0	56.7214	57.1063	Not Applicable	0	Designated	2012	Federal or national ministry or agency	Not Reported	Forest Department	Not Reported	State Verified	1854	Not Reported	LKA	LKA	2.45274	43	1.63347	111.87	3.25736		240521	67345.9	307867	117615	17509.9	135125	442992	172742	835.696	1202.49	468.904	3064.22	4409.12	1719.31		629.264
101394	101394	1	Mount Guiting Guiting	Mount Guiting Guiting	Natural Park	Natural Park	National	II	Not Applicable	0	0	0.028553	152.655	264.427	Not Applicable	0	Designated	1996	Federal or national ministry or agency	Not Reported	Protected Area Management Board under Department of Environment and Natural Resources (DENR)	Not Reported	State Verified	1841	PH-ROM	PHL	PHL	1.54735	174	2.24055	271.045	2.3515		2.35809e+06	660266	3.01836e+06	1.15311e+06	171669	1.32478e+06	4.34314e+06	1.69358e+06	5914.73	8510.74	3318.72	21687.3	31206	12168.6		3892.05
95695	95695	1	Wolong	Wolong	Nature Reserve	Nature Reserve	National	V	Not Applicable	0	0	0	2000	3343.27	Not Applicable	0	Designated	1975	Not Reported	Not Reported	Not Reported	Not Reported	Not Reported	526	CN-51	CHN	CHN	0.813181	1684	3.22634	143.582	1.61442		1.20896e+07	3.38508e+06	1.54747e+07	5.9118e+06	880121	6.79193e+06	2.22666e+07	8.68274e+06	20818.8	29956.3	11681.3	76335.7	109840	42831.5		10486.4
64443	64443	1	Malino	Malino	Nature Recreation Park	Nature Recreation Park	National	V	Not Applicable	0	0	0	35	35.0935	Not Applicable	0	Designated	1991	Federal or national ministry or agency	Not Reported	Balai KSDA Sulawesi Selatan	Not Reported	State Verified	1853	ID-SL	IDN	IDN	1.98023	25	1.39794	186.508	2.77972		233135	65277.8	298413	114003	16972.2	130975	429388	167438	691.254	994.649	387.858	2534.6	3647.05	1422.15		492.438
95991	95991	1	Bamianshan	Bamianshan	Nature Reserve	Nature Reserve	National	V	Not Applicable	0	0	0	49.73	369.209	Not Applicable	0	Designated	1982	Not Reported	Not Reported	Not Reported	Not Reported	Not Reported	526	CN-43	CHN	CHN	6.54109	329	2.5172	178.332	7.34051		2.93357e+06	821399	3.75497e+06	1.43452e+06	213564	1.64808e+06	5.40305e+06	2.10689e+06	22969.5	33051	12888	84221.5	121187	47256.2		20468
302070	302070	1	Quetzaltenango - Saqb├®	Quetzaltenango - Saqb├®	Parque Regional Municipal	Regional Municipal Park	National	IV	Not Applicable	0	0	0	56.61	56.3821	Not Applicable	0	Designated	1998	Sub-national ministry or agency	State	CONAP	Not Reported	State Verified	814	Not Reported	GTM	GTM	0.963816	31	1.49136	114.495	1.75297		177467	49690.8	227158	86781.5	12919.6	99701.1	326859	127457	331.834	477.478	186.19	1216.72	1750.75	682.696		182.449
932	932	1	Khao Luang	Khao Luang	National Park	National Park	National	II	Not Applicable	0	0	0	570	580.029	Not Applicable	0	Designated	1974	Federal or national ministry or agency	Not Reported	Department of National Park, Wildlife and Plant Conservation Office of National Park	Available	State Verified	881	TH-80	THA	THA	1.28042	359	2.55509	319.493	2.06875		5.73491e+06	1.60577e+06	7.34068e+06	2.80437e+06	417501	3.22187e+06	1.05626e+07	4.11881e+06	12655.1	18209.4	7100.67	46401.9	66767.9	26035.8		7832.65
555555693	555555693	1	Parque Natural Regional Cerro La Judia	Parque Natural Regional Cerro La Judia	Parque Natural Regional	Park Natural Regional	National	II	Not Applicable	0	0	0	35.21	35.4282	Not Applicable	0	Designated	2009	Sub-national ministry or agency	Not Reported	Corporaci├│n Aut├│noma Regional para la Defensa de la Meseta de Bucaramanga	http://runap.parquesnacionales.gov.co/	State Verified	1861	CO-SAN	COL	COL	0.906915	19	1.27875	176.35	1.69107		167532	46909	214441	81923.3	12196.4	94119.6	308561	120322	302.197	434.833	169.561	1108.05	1594.39	621.722		162.067
555592385	555592385	1	Alaweduwan	Alaweduwan	Reserved Forest	Reserved Forest	National	Ib	Not Applicable	0	0	0	40.6795	40.9531	Not Applicable	0	Designated	2012	Federal or national ministry or agency	Not Reported	Forest Department	Not Reported	State Verified	1854	Not Reported	LKA	LKA	0.908665	22	1.34242	104.941	1.69148		115436	32321.9	147757	56448	8403.71	64851.7	212609	82905.8	208.275	299.688	116.862	763.674	1098.85	428.492		111.885
4113	4113	1	Kalaso Mukoso	Kalaso Mukoso	Game Management Area	Game Management Area	National	VI	Not Applicable	0	0	0	675	1798.97	Not Applicable	0	Designated	1971	Federal or national ministry or agency	State	Not Reported	Not Reported	State Verified	289	ZM-04	ZMB	ZMB	2.2335	1334	3.12516	46.2476	3.012		3.08471e+06	863720	3.94843e+06	1.50842e+06	224567	1.73299e+06	5.68142e+06	2.21544e+06	9910.57	14260.4	5560.76	36338.8	52288.1	20389.4		7349.04
3783	3783	1	Bukit Kutu	Bukit Kutu	Forest Reserve	Forest Reserve	National	IV	Not Applicable	0	0	0	24.43	24.5542	Not Applicable	0	Designated	1963	Sub-national ministry or agency	State	Not Reported	Not Reported	Not Reported	598	MY-06	MYS	MYS	3.40157	20	1.30103	266.598	4.17614		266598	74647.3	341245	130366	19408.3	149774	491019	191470	1187.57	1708.81	666.34	4354.43	6265.62	2443.25		967.308
351980	351980	1	Edmundo Navarro de Andrade	floresta estadual edmundo navarro de andrade	Floresta	Forest	National	VI	Not Applicable	0	0	0	22.2166	22.3234	Not Applicable	0	Designated	2002	Sub-national ministry or agency	Not Reported	Funda├º├úo para Conserva├º├úo e a Produ├º├úo Florestal do Estado de S├úo Paulo	Not Reported	State Verified	1802	BR-SP	BRA	BRA	3.16342	18	1.25527	202.034	3.92324		181830	50912.5	232743	88915	13237.2	102152	334895	130591	760.922	1094.9	426.948	2790.05	4014.62	1565.48		613.554
62495	62495	1	Gunung Nyiut Penrissen	Gunung Nyiut Penrissen	Nature Reserve	Nature Reserve	National	Ia	Not Applicable	0	0	0	1800	923.57	Not Applicable	0	Designated	1982	Federal or national ministry or agency	Not Reported	Balai KSDA Kalimantan Barat	Not Reported	State Verified	1853	ID-KB	IDN	IDN	4.22442	783	2.89376	293.08	4.98282		1.14741e+07	3.21274e+06	1.46868e+07	5.61083e+06	835313	6.44614e+06	2.1133e+07	8.24069e+06	60984.8	87751.5	34218.2	223611	321755	125467		51702.8
39850	39850	1	Maca├® des Cima	├írea de prote├º├úo ambiental de maca├® de cima	├ürea de Prote├º├úo Ambiental	Environmental Protection Area	National	V	Not Applicable	0	0	0	350.033	351.706	Not Applicable	0	Designated	2001	Sub-national ministry or agency	Not Reported	Instituto Estadual do Ambiente do Rio de Janeiro	Not Reported	State Verified	1802	BR-RJ	BRA	BRA	1.17539	214	2.33041	181.788	1.93174		1.94513e+06	544637	2.48977e+06	951169	141605	1.09277e+06	3.58254e+06	1.39699e+06	4007.98	5767.11	2248.85	14695.9	21146.1	8245.8		2438.71
2227	2227	1	Conguillio	Conguill├¡o	Parque Nacional	National Park	National	II	Not Applicable	0	0	0	608.328	587.158	Not Applicable	0	Designated	1970	Federal or national ministry or agency	Not Reported	Corporaci├│n Nacional Forestal (CONAF)	Not Reported	State Verified	1808	CL-AR	CHL	CHL	1.19695	361	2.55751	88.6741	1.94681		1.60057e+06	448159	2.04873e+06	782678	116521	899199	2.94793e+06	1.14953e+06	3323.73	4782.54	1864.93	12187	17536	6838.06		2043.52
18872	18872	1	Dong Ampham	Dong Ampham	National Biodiversity Conservation Area	National Biodiversity Conservation Area	National	VI	Not Applicable	0	0	0	2000	2037.04	Not Applicable	0	Designated	1993	Not Reported	Not Reported	Not Reported	Not Reported	Not Reported	834	Not Reported	LAO	LAO	4.19112	1728	3.23754	302.019	4.94068		2.60944e+07	7.30644e+06	3.34009e+07	1.27602e+07	1.89967e+06	1.46598e+07	4.80607e+07	1.8741e+07	137519	197877	77161.1	504237	725550	282924		116656
1928	1928	1	Alas Purwo	Alas Purwo	National Park	National Park	National	II	Not Applicable	0	0	6.03761	434.2	439.441	Not Applicable	0	Designated	1919	Federal or national ministry or agency	Not Reported	Balai Taman Nasional Alas Purwo	Not Reported	State Verified	1853	ID-JI	IDN	IDN	0.836266	232	2.36549	216.992	1.58401		2.51711e+06	704790	3.2219e+06	1.23087e+06	183245	1.41411e+06	4.63601e+06	1.80779e+06	4252.92	6119.56	2386.29	15594	22438.4	8749.72		2245.3
555569937	555569937	1	Parsa - Buffer Zone	Óñ¬Óñ░ÓÑìÓñ©Óñ¥ Óñ«ÓñºÓÑìÓñ»ÓñÁÓñ░ÓÑìÓññÓÑÇ ÓñòÓÑìÓñÀÓÑçÓññÓÑìÓñ░	Óñ«ÓñºÓÑìÓñ»ÓñÁÓñ░ÓÑìÓññÓÑÇ ÓñòÓÑìÓñÀÓÑçÓññÓÑìÓñ░	Wildlife Reserve - Buffer Zone	National	VI	Not Applicable	0	0	0	298.17	299.358	Not Applicable	0	Designated	2005	Federal or national ministry or agency	Not Reported	Department of National Parks and Wildlife Conservation (DNPWC)	Not Reported	State Verified	1778	Not Reported	NPL	NPL	0.808499	156	2.19312	139.636	1.55148		1.08916e+06	304965	1.39413e+06	532600	79290.9	611891	2.00602e+06	782235	1802.46	2593.58	1011.35	6609.03	9509.78	3708.29		939.291
61864	61864	1	El Talar de Bel├®n	El Talar de Bel├®n	Reserva Privada	Private Reserve	National	VI	Not Applicable	0	0	0	1	18.0432	Not Applicable	0	Designated	1991	Not Reported	Not Reported	Not Reported	Not Reported	State Verified	1852	AR-B	ARG	ARG	1.47368	12	1.07918	58.3227	2.21583		34993.6	9798.21	44791.8	17111.9	2547.53	19659.4	64451.2	25132.4	82.7093	119.011	46.4077	303.268	436.374	170.162		55.0075
555512073	555512073	1	Bomu	Bomu	R├®serve de Faune	Wildlife Reserve	National	Ib	Not Applicable	0	0	0	6541.5	6589.92	Not Applicable	0	Designated	0	Not Reported	Not Reported	Not Reported	Not Reported	Not Reported	825	CD-OR	COD	COD	0.763312	3364	3.52686	137.337	1.49529		2.31001e+07	6.46804e+06	2.95682e+07	1.1296e+07	1.68169e+06	1.29777e+07	4.25459e+07	1.65905e+07	36844.2	53015.4	20673.1	135095	194390	75801.2		18808.1
317251	317251	1	Gunung Merbabu	Gunung Merbabu	National Park	National Park	National	II	Not Applicable	0	0	0	57.25	58.2787	Not Applicable	0	Designated	2004	Federal or national ministry or agency	Not Reported	Balai Taman Nasional Gunung Merbabu	Not Reported	State Verified	1853	ID-JT	IDN	IDN	1.0974	35	1.54407	176.672	1.82729		309176	86569.4	395746	151187	22508	173695	569441	222050	602.619	867.112	338.126	2209.6	3179.41	1239.79		361.91
23131	23131	1	Sigiriya	Sigiriya	Sanctuary	Sanctuary	National	IV	Not Applicable	0	0	0	50.99	53.1721	Not Applicable	0	Designated	1990	Federal or national ministry or agency	Not Reported	Department of Wildlife Conservation	Not Reported	State Verified	1854	Not Reported	LKA	LKA	1.19005	33	1.51851	92.7915	1.91751		153106	42869.7	195976	74868.9	11146.1	86015	281991	109961	313.154	450.599	175.709	1148.23	1652.2	644.265		194.351
27656	27656	1	Bakmitiyawa Thibirigolla	Bakmitiyawa Thibirigolla	Reserved Forest	Reserved Forest	National	Ib	Not Applicable	0	0	0	471.365	474.494	Not Applicable	0	Designated	2010	Federal or national ministry or agency	Not Reported	Forest Department	Not Reported	State Verified	1854	Not Reported	LKA	LKA	2.51059	368	2.56585	128.036	3.23712		2.35585e+06	659639	3.01549e+06	1.15201e+06	171506	1.32352e+06	4.33901e+06	1.69197e+06	8134.6	11704.9	4564.27	29826.9	42918	16735.7		6308.89
30632	30632	1	Fortaleza la Inmaculada Concepci├│n de Mar├¡a.	Fortaleza la Inmaculada Concepci├│n de Mar├¡a.	Monumento Historico	Historical Monument	National	III	Not Applicable	0	0	0	37.5	36.0393	Not Applicable	0	Designated	1990	Federal or national ministry or agency	Joint ownership	Not Reported	Not Reported	State Verified	820	NI-SJ	NIC	NIC	7.88831	33	1.51851	172.409	8.61483		284475	79653.1	364128	139108	20709.8	159818	523947	204310	2614.09	3761.43	1466.75	9584.98	13791.9	5378.07		2393.63
306403	306403	1	Mariveles	Mariveles	Watershed Forest Reserve	Watershed Forest Reserve	National	V	Not Applicable	0	0	0	3.25	121.566	Not Applicable	0	Designated	1919	Federal or national ministry or agency	Not Reported	Protected Area Management Board under Department of Environment and Natural Resources (DENR)	Not Reported	State Verified	1841	PH-BAN	PHL	PHL	2.34992	93	1.96848	280.88	3.07172		1.30609e+06	365706	1.6718e+06	638680	95083.6	733763	2.40556e+06	938036	4279.42	6157.68	2401.16	15691.2	22578.2	8804.24		3273.83
555555781	555555781	1	Punchina	Punchina	Reservas Forestales Protectoras Regionales	Forest Reserve Protectress Regional	National	VI	Not Applicable	0	0	0	28.047	37.1043	Not Applicable	0	Designated	2011	Sub-national ministry or agency	Not Reported	Corporaci├│n Aut├│noma Regional de las cuencas de los r├¡os Rionegro y Nare	http://runap.parquesnacionales.gov.co/	State Verified	1861	CO-ANT	COL	COL	1.9201	27	1.43136	226.542	2.63867		305832	85633	391465	149552	22264.6	171816	563282	219649	860.79	1238.6	482.984	3156.23	4541.52	1770.94		626.378
10351	10351	1	Deo Ca Hon Ron	Deo Ca Hon Ron	Cultural and Historical Site	Cultural and Historical Site	National	V	Not Applicable	0	0	0.767948	88.76	215.611	Not Applicable	0	Designated	1986	Sub-national ministry or agency	State	Not Reported	Not Reported	Not Reported	610	VN-34	VNM	VNM	1.8316	155	2.19033	239.198	2.54782		1.85379e+06	519060	2.37285e+06	906501	134956	1.04146e+06	3.4143e+06	1.33139e+06	5037.99	7249.2	2826.79	18472.6	26580.4	10364.9		3621.76
5027	5027	1	Kalambatritra	Kalambatritra	Special Reserve	Special Reserve	National	IV	Not Applicable	0	0	0	312.32	313.854	Not Applicable	0	Designated	1959	Not Reported	Not Reported	Not Reported	Not Reported	State Verified	390	MG-F	MDG	MDG	1.05562	187	2.27184	71.7407	1.77171		670776	187817	858593	328009	48832.5	376842	1.23544e+06	481751	1267.65	1824.03	711.27	4648.05	6688.11	2607.99		755.288
146670	146670	1	Cedros Reserve	Cedros Reserve	Nature Reserve	Nature Reserve	National	IV	Not Applicable	0	0	14.6995	15.1676	14.6995	Not Applicable	0	Designated	0	Not Reported	Not Reported	Not Reported	Not Reported	Expert Verified	1867	Not Reported	TTO	TTO	5.47742	13	1.11394	118.127	6.19351		76782.3	21499	98281.3	37546.5	5589.75	43136.3	141418	55145	507.255	729.892	284.618	1859.93	2676.27	1043.6		448.607
351837	351837	1	Lago do Cedro	reserva extrativista lago do cedro	Reserva Extrativista	Extractive Reserve	National	VI	Not Applicable	0	0	0	174.04	175.062	Not Applicable	0	Designated	2006	Federal or national ministry or agency	Not Reported	Instituto Chico Mendes de Conserva├º├úo da Biodiversidade	Not Reported	State Verified	1802	BR-GO	BRA	BRA	0.928985	99	1.99564	41.2812	1.64273		204342	57215.7	261557	99923.1	14876.1	114799	376357	146758	358.057	515.211	200.904	1312.88	1889.11	736.647		202.486
478142	478142	1	Valle Nuevo	Valle Nuevo	Parque Nacional	National Park	National	II	Not Applicable	0	0	0	905.696	910.572	Not Applicable	0	Designated	1961	Federal or national ministry or agency	Not Reported	Secretaria de Estado de Medio Ambiente y Recursos Naturales - Subsecretar├¡a de Estado de ├üreas Protegidas y Biodiversidad	Not Reported	State Verified	830	DO-13	DOM	DOM	1.49672	617	2.79029	80.7953	2.20887		2.49253e+06	697910	3.19044e+06	1.21885e+06	181457	1.40031e+06	4.59075e+06	1.79014e+06	5872.72	8450.3	3295.15	21533.3	30984.4	12082.2		3979.34
95640	95640	1	Huanglianshanshuiyuanlin	Huanglianshanshuiyuanlin	Nature Reserve	Nature Reserve	National	V	Not Applicable	0	0	0	146.28	156.106	Not Applicable	0	Designated	1982	Not Reported	Not Reported	Not Reported	Not Reported	Not Reported	526	CN-45	CHN	CHN	1.63733	109	2.03743	139.004	2.34492		757573	212120	969693	370453	55151.3	425604	1.3953e+06	544089	1894.88	2726.56	1063.21	6947.9	9997.37	3898.42		1323.09
555558302	555558302	1	Sena Oura	Sena Oura	Parc National	National Park	National	II	Not Applicable	0	0	0	0	750.768	Not Applicable	0	Designated	0	Not Reported	Not Reported	Not Reported	Not Reported	State Verified	1756	Not Reported	TCD	TCD	0.783281	395	2.5966	41.188	1.48877		813463	227770	1.04123e+06	397783	59220.1	457003	1.49824e+06	584229	1291.79	1858.77	724.816	4736.57	6815.48	2657.66		679.648
1422	1422	1	Yod Dom	Yod Dom	Wildlife Sanctuary	Wildlife Sanctuary	National	Ia	Not Applicable	0	0	0	225.35	242.461	Not Applicable	0	Designated	1977	Federal or national ministry or agency	Not Reported	Department of National Park, Wildlife and Plant Conservation Office of Wildlife Conservation	Not Reported	State Verified	881	TH-34	THA	THA	0.709369	122	2.08636	294.787	1.40979		1.7982e+06	503495	2.30169e+06	879319	130909	1.01023e+06	3.31192e+06	1.29147e+06	2704.08	3890.92	1517.24	9914.96	14266.7	5563.22		1360.63
4056	4056	1	Lambir Hills	Lambir Hills	National Park	National Park	National	II	Not Applicable	0	0	0	83.07	83.4566	Not Applicable	0	Designated	1975	Not Reported	Not Reported	Not Reported	Not Reported	Not Reported	598	MY-13	MYS	MYS	6.19795	75	1.87506	282.424	6.8968		1.05909e+06	296545	1.35563e+06	517895	77101.7	594996	1.95063e+06	760638	7791.28	11210.9	4371.64	28568	41106.7	16029.3		7001.8
9851	9851	1	Tenompok	Tenompok	Protection Forest Reserve	Protection Forest Reserve	National	Ia	Not Applicable	0	0	0	19.39	19.5143	Not Applicable	0	Designated	1984	Sub-national ministry or agency	Not Reported	Not Reported	Not Reported	State Verified	612	MY-12	MYS	MYS	0.894231	11	1.04139	271.817	1.58639		149499	41859.8	191359	73105.1	10883.5	83988.6	275347	107370	252.975	364.007	141.943	927.575	1334.69	520.456		142.599
555587161	555587161	1	Isla Del Cerrito	Isla Del Cerrito	Parque Provincial	Provincial Park	National	IV	Not Applicable	0	0	0	116.4	109.546	Not Applicable	0	Designated	2004	Not Reported	Not Reported	Not Reported	Not Reported	State Verified	1852	AR-H	ARG	ARG	1.3808	73	1.86332	71.239	2.07207		260022	72806.3	332829	127151	18929.6	146081	478909	186748	574.705	826.946	322.463	2107.25	3032.14	1182.37		382.976
198352	198352	1	Descobrimento	parque nacional do descobrimento	Parque	Park	National	II	Not Applicable	0	0	0	226.94	228.206	Not Applicable	0	Designated	1999	Federal or national ministry or agency	Not Reported	Instituto Chico Mendes de Conserva├º├úo da Biodiversidade	Not Reported	State Verified	1802	BR-BA	BRA	BRA	3.03487	186	2.26951	156.391	3.72352		1.45444e+06	407242	1.86168e+06	711219	105883	817102	2.67878e+06	1.04458e+06	5776.65	8312.06	3241.24	21181.1	30477.6	11884.6		4708.29
8559	8559	1	Gunung Ciremai	Gunung Ciremai	National Park	National Park	National	II	Not Applicable	0	0	0	155	149.348	Not Applicable	0	Designated	2004	Federal or national ministry or agency	Not Reported	Balai Taman Nasional Gunung Ciremai	Not Reported	State Verified	1853	ID-JB	IDN	IDN	1.31238	98	1.99123	200.613	2.00001		983002	275241	1.25824e+06	480688	71562.5	552250	1.81049e+06	705992	2097.08	3017.5	1176.66	7689.3	11064.2	4314.42		1376.08
27428	27428	1	Kulamurippu	Kulamurippu	Reserved Forest	Reserved Forest	National	Ib	Not Applicable	0	0	0	31.5529	49.0232	Not Applicable	0	Designated	1921	Federal or national ministry or agency	Not Reported	Forest Department	Not Reported	State Verified	1854	Not Reported	LKA	LKA	1.29151	32	1.50515	81.4902	1.97856		130384	36507.6	166892	63757.9	9491.98	73249.9	240142	93642	275.171	395.945	154.397	1008.96	1451.8	566.121		179.618
61071	61071	1	Limbaika	Limbaika	Reserva Natural	Nature Reserve	National	IV	Not Applicable	0	0	0	18	48.2438	Not Applicable	0	Designated	1991	Federal or national ministry or agency	State	Not Reported	Not Reported	State Verified	820	NI-AN	NIC	NIC	0.801942	26	1.41497	121.957	1.48803		158545	44392.5	202937	77528.3	11542	89070.3	292007	113867	251.647	362.096	141.197	922.705	1327.69	517.724		135.62
555583085	555583085	1	Lake Lanao Watershed Reservation	Lake Lanao Watershed Reservation	Watershed Forest Reserve	Watershed Forest Reserve	National	V	Not Applicable	0	0	0	1804.6	1724.46	Not Applicable	0	Designated	1992	Federal or national ministry or agency	Not Reported	Not Reported	Not Reported	State Verified	1841	PH-LAS	PHL	PHL	0.735443	895	2.95182	185.073	1.41703		8.28204e+06	2.31897e+06	1.0601e+07	4.04992e+06	602932	4.65285e+06	1.52539e+07	5.94816e+06	12518.3	18012.6	7023.92	45900.3	66046.2	25754.4		6497.03
1924	1924	1	Gumai Tebing Tinggi	Gumai Pasemah	Wildlife Reserve	Wildlife Reserve	National	IV	Not Applicable	0	0	0	458.83	482.812	Not Applicable	0	Designated	1976	Federal or national ministry or agency	Not Reported	Balai KSDA Bengkulu	Not Reported	State Verified	1853	ID-SM	IDN	IDN	3.38032	402	2.60423	282.087	4.05986		5.66996e+06	1.58759e+06	7.25754e+06	2.77261e+06	412773	3.18538e+06	1.04429e+07	4.07216e+06	24553.8	35330.7	13777	90030.7	129546	50515.7		20444
1930	1930	1	Gunung Rinjani	Gunung Rinjani	National Park	National Park	National	II	Not Applicable	0	0	0	413.3	372.672	Not Applicable	0	Designated	1990	Federal or national ministry or agency	Not Reported	Balai KSDA NTB	Not Reported	State Verified	1853	ID-NB	IDN	IDN	1.5616	260	2.41497	203.415	2.23832		2.6444e+06	740431	3.38483e+06	1.29311e+06	192512	1.48562e+06	4.87045e+06	1.89921e+06	6313.61	9084.69	3542.53	23149.9	33310.5	12989.3		4404.78
844	844	1	Aurora Memorial	Aurora Memorial Park	National Park	National Park	National	V	Not Applicable	0	0	0	56.76	65.5443	Not Applicable	0	Designated	1949	Federal or national ministry or agency	Not Reported	Protected Area Management Board under Department of Environment and Natural Resources (DENR)	Not Reported	State Verified	1841	PH-03	PHL	PHL	1.70886	47	1.6721	336.251	2.38311		790190	221253	1.01144e+06	386403	57525.9	443929	1.45537e+06	567515	2008.65	2890.26	1127.04	7365.05	10597.6	4132.48		1440.35
8543	8543	1	Carita	Carita	Grand Forest Park	Grand Forest Park	National	VI	Not Applicable	0	0	0	0	16.0124	Not Applicable	0	Designated	2012	Sub-national ministry or agency	Not Reported	Provincial Forestry Service	Not Reported	State Verified	1853	ID-JB	IDN	IDN	2.88485	13	1.11394	187.634	3.55334		121962	34149.3	156111	59639.3	8878.82	68518.1	224629	87593	462.264	665.154	259.373	1694.97	2438.9	951.035		375.297
351870	351870	1	Costa de Itacar├®/ Serra Grande	├írea de prote├º├úo ambiental costa de itacar├®/ serra grande	├ürea de Prote├º├úo Ambiental	Environmental Protection Area	National	V	Not Applicable	0	0	2.45747	626.082	629.781	Not Applicable	0	Designated	1993	Sub-national ministry or agency	Not Reported	Secretaria do Meio Ambiente da Bahia	Not Reported	State Verified	1802	BR-BA	BRA	BRA	2.4633	496	2.69548	167.523	3.1277		4.15456e+06	1.16328e+06	5.31784e+06	2.03158e+06	302452	2.33403e+06	7.65188e+06	2.98381e+06	13860.5	19944	7777.06	50821.9	73128	28515.9		10916.2
20096	20096	1	R├¡o Chuspita	R├¡o Chuspita	Protective Zone	Protective Zone	National	V	Not Applicable	0	0	0	56.42	92.2527	Not Applicable	0	Designated	1976	Not Reported	State	Not Reported	Not Reported	State Verified	285	VE-M	VEN	VEN	2.86974	75	1.87506	246.337	3.52989		923765	258654	1.18242e+06	451721	67250.1	518971	1.70139e+06	663448	3478.17	5004.76	1951.58	12753.3	18350.8	7155.79		2827.7
342675	342675	1	Mupalu├®	Mupalu├®	Forest Reserve	Forest Reserve	National	II	Not Applicable	0	0	0	51	275.395	Not Applicable	0	Designated	1957	Federal or national ministry or agency	Not Reported	National Forestry and Land Directorate	Not Existing	State Verified	1828	MZ-N	MOZ	MOZ	2.2814	214	2.33041	57.7094	2.93592		617491	172897	790388	301953	44953.3	346906	1.13729e+06	443482	1933.76	2782.5	1085.02	7090.46	10202.5	3978.41		1502.66
555555762	555555762	1	Rio Anchicaya	Rio Anchicaya	Reserva Forestal Protectora Nacional	Forest Reserve Protectress National	National	VI	Not Applicable	0	0	0	1449.31	1455.53	Not Applicable	0	Designated	1946	Federal or national ministry or agency	Not Reported	Ministerio de Ambiente y Desarrollo Sostenible	http://runap.parquesnacionales.gov.co/	State Verified	1861	CO-VAC	COL	COL	0.906605	847	2.92788	173.645	1.55796		7.35388e+06	2.05909e+06	9.41296e+06	3.59605e+06	535362	4.13141e+06	1.35444e+07	5.28155e+06	12220.8	17584.7	6857.04	44809.8	64477.1	25142.5		7111.53
317233	317233	1	Dong Yai	Dong Yai	Wildlife Sanctuary	Wildlife Sanctuary	National	Ia	Not Applicable	0	0	0	312.78	313.548	Not Applicable	0	Designated	1996	Federal or national ministry or agency	Not Reported	Department of National Park, Wildlife and Plant Conservation Office of Wildlife Conservation	Not Reported	State Verified	881	TH-31	THA	THA	0.998522	190	2.27875	199.72	1.64781		1.89734e+06	531256	2.4286e+06	927800	138126	1.06593e+06	3.49452e+06	1.36267e+06	3334.9	4798.61	1871.19	12228	17594.9	6861.03		2020.84
312947	312947	1	Namtok Huai Yang	Namtok Huay Yang	National Park	National Park	National	II	Not Applicable	0	0	0	161	159.686	Not Applicable	0	Designated	1991	Federal or national ministry or agency	Not Reported	Department of National Park, Wildlife and Plant Conservation Office of National Park	Available	State Verified	881	TH-77	THA	THA	1.52223	112	2.04922	248.371	2.17034		1.39088e+06	389446	1.78033e+06	680140	101256	781396	2.56172e+06	998930	3219.93	4633.17	1806.68	11806.4	16988.3	6624.5		2258.39
303859	303859	1	Rufunsa	Rufunsa	Game Management Area	Game Management Area	National	VI	Not Applicable	0	0	0	3179	2796.68	Not Applicable	0	Designated	1980	Federal or national ministry or agency	Not Reported	Not Reported	Not Reported	Not Reported	544	ZM-09	ZMB	ZMB	0.847177	1586	3.2003	82.1137	1.49387		6.51161e+06	1.82325e+06	8.33486e+06	3.18418e+06	474045	3.65822e+06	1.19931e+07	4.67664e+06	10376	14930.1	5821.93	38045.5	54743.9	21347.1		5884.25
555583081	555583081	1	Calbayog-Pan-As Hayiban	Calbayog-Pan-As Hayiban	Protected Landscape	Protected Landscape	National	II	Not Applicable	0	0	0	78.32	50.9964	Not Applicable	0	Designated	1998	Federal or national ministry or agency	Not Reported	Protected Area Management Board under Department of Environment and Natural Resources (DENR)	Not Reported	State Verified	1841	PH-WSA	PHL	PHL	0.780847	28	1.44716	308.532	1.42216		431944	120944	552889	211221	31445.5	242666	795555	310222	655.246	942.837	367.654	2402.57	3457.07	1348.07		359.768
303541	303541	1	Alto Fragua - Indiwasi	Alto Fragua - Indiwasi	Parque Nacional Natural	Natural National Park	National	II	Not Applicable	0	0	0	680	764.657	Not Applicable	0	Designated	2002	Federal or national ministry or agency	Not Reported	Parques Nacionales Naturales de Colombia	http://runap.parquesnacionales.gov.co/	State Verified	1861	CO-CAQ, CO-CAU, CO-HUI	COL	COL	0.771096	418	2.62118	197.149	1.41058		4.12041e+06	1.15372e+06	5.27413e+06	2.01488e+06	299966	2.31485e+06	7.58898e+06	2.95928e+06	6199.67	8920.74	3478.59	22732.1	32709.4	12754.8		3389.05
8101	8101	1	Pegunungan Wondiboy	Pegunungan Wondiboy	Nature Reserve	Nature Reserve	National	Ia	Not Applicable	0	0	0.038092	795	725.924	Not Applicable	0	Designated	1992	Federal or national ministry or agency	Not Reported	Balai Besar KSDA Papua Barat	Not Reported	State Verified	1853	ID-PB	IDN	IDN	0.947854	434	2.63749	288.732	1.58541		6.26549e+06	1.75434e+06	8.01982e+06	3.06382e+06	456127	3.51995e+06	1.15398e+07	4.49987e+06	10595.6	15246.1	5945.13	38850.6	55902.3	21798.8		6334.68
1914	1914	1	Pararawen I-II	Pararawen I-II	Nature Reserve	Nature Reserve	National	Ia	Not Applicable	0	0	0	58.55	59.6347	Not Applicable	0	Designated	1979	Federal or national ministry or agency	Not Reported	Balai KSDA Kalimantan Tengah	Not Reported	State Verified	1853	ID-KT	IDN	IDN	2.1458	46	1.66276	293.597	2.78183		675274	189077	864351	330209	49160	379369	1.24372e+06	484982	2003.73	2883.18	1124.28	7347.02	10571.7	4122.37		1545.6
7215	7215	1	Bataan	Bataan	National Park	National Park	National	II	Not Applicable	0	0	0.688594	236.88	200.975	Not Applicable	0	Designated	1987	Federal or national ministry or agency	Not Reported	Protected Area Management Board under Department of Environment and Natural Resources (DENR)	Not Reported	State Verified	1841	PH-BAN	PHL	PHL	1.11168	128	2.10721	282.559	1.74546		1.80838e+06	506345	2.31472e+06	884296	131650	1.01595e+06	3.33067e+06	1.29878e+06	3366.88	4844.63	1889.14	12345.2	17763.6	6926.84		2144.35
351718	351718	1	Saint-Hilaire/Lange	parque nacional de saint-hilaire/lange	Parque	Park	National	II	Not Applicable	0	0	0.002751	251.19	252.24	Not Applicable	0	Designated	2001	Federal or national ministry or agency	Not Reported	Instituto Chico Mendes de Conserva├º├úo da Biodiversidade	Not Reported	State Verified	1802	BR-PR	BRA	BRA	1.19576	165	2.21748	241.346	1.828		1.9911e+06	557509	2.54861e+06	973650	144952	1.1186e+06	3.66722e+06	1.43001e+06	3882.39	5586.39	2178.38	14235.4	20483.4	7987.41		2539.62
10327	10327	1	Somawatiya Chaithya	Somawatiya Chaithya	National Park	National Park	National	II	Not Applicable	0	0	0	37.6455	407.949	Not Applicable	0	Designated	1986	Federal or national ministry or agency	Not Reported	Department of Wildlife Conservation	Not Reported	State Verified	1854	Not Reported	LKA	LKA	0.839916	233	2.36736	108.764	1.47057		1.2671e+06	354788	1.62189e+06	619612	92244.9	711857	2.33375e+06	910032	1987.59	2859.95	1115.22	7287.82	10486.5	4089.15		1135.21
95625	95625	1	Yuanbaoshanshuiyuanlin	Yuanbaoshanshuiyuanlin	Nature Reserve	Nature Reserve	National	V	Not Applicable	0	0	0	41.59	92.3731	Not Applicable	0	Designated	1982	Not Reported	Not Reported	Not Reported	Not Reported	Not Reported	526	CN-45	CHN	CHN	1.11391	59	1.77085	165.299	1.74399		487631	136537	624168	238451	35499.5	273951	898119	350216	907.119	1305.26	508.979	3326.1	4785.95	1866.26		579.39
146	146	1	Munchique	Munchique	Parque Nacional Natural	Natural National Park	National	II	Not Applicable	0	0	0	440	518.271	Not Applicable	0	Designated	1977	Federal or national ministry or agency	Not Reported	Parques Nacionales Naturales de Colombia	http://runap.parquesnacionales.gov.co/	State Verified	1861	CO-CAU	COL	COL	1.71969	380	2.57978	209.002	2.34544		3.97103e+06	1.11189e+06	5.08292e+06	1.94184e+06	289091	2.23093e+06	7.31385e+06	2.852e+06	9934.72	14295.1	5574.31	36427.3	52415.5	20439.1		7284.21
8109	8109	1	Danau Bian	Danau Bian	Wildlife Reserve	Wildlife Reserve	National	IV	Not Applicable	0	0	0	693.9	1112.04	Not Applicable	0	Designated	1990	Federal or national ministry or agency	Not Reported	Balai Besar KSDA Papua	Not Reported	State Verified	1853	ID-PA	IDN	IDN	2.53841	894	2.95134	105.898	3.1575		4.73366e+06	1.32542e+06	6.05908e+06	2.31476e+06	344610	2.65937e+06	8.71845e+06	3.39971e+06	15942.9	22940.4	8945.48	58457.4	84114.7	32800.1		12817
18810	18810	1	Pico Bonito	Pico Bonito	Parque Nacional	National Park	National	II	Not Applicable	0	0	0	1071.07	1071.77	Not Applicable	0	Designated	1987	Federal or national ministry or agency	Not Reported	Not Reported	Not Reported	Not Reported	1831	HN-AT	HND	HND	1.29022	726	2.86094	209.47	1.90472		7.60377e+06	2.12906e+06	9.73282e+06	3.71824e+06	553554	4.2718e+06	1.40046e+07	5.46103e+06	15448.6	22229	8668.09	56644.7	81506.5	31783		10464.6
95628	95628	1	Jiaqiaolingshuiyuanlin	Jiaqiaolingshuiyuanlin	Nature Reserve	Nature Reserve	National	V	Not Applicable	0	0	0	730.9	517.516	Not Applicable	0	Designated	1982	Not Reported	Not Reported	Not Reported	Not Reported	Not Reported	526	CN-45	CHN	CHN	9.15996	485	2.68574	272.351	9.77407		6.60452e+06	1.84927e+06	8.45379e+06	3.22961e+06	480809	3.71042e+06	1.21642e+07	4.74337e+06	68856.6	99078.2	38635	252474	363287	141662		64530.3
3317	3317	1	Golfo Dulce	Golfo Dulce	Reserva Forestal	Forest Reserve	National	VI	Not Applicable	0	0	0.038042	599.765	603.072	Not Applicable	0	Designated	1978	Not Reported	Not Reported	Not Reported	Not Reported	State Verified	811	CR-P	CRI	CRI	1.12764	392	2.59329	227.21	1.73482		4.45331e+06	1.24693e+06	5.70024e+06	2.17767e+06	324201	2.50187e+06	8.20211e+06	3.19837e+06	8240.75	11857.7	4623.83	30216.1	43478.1	16954.1		5356.53
33613	33613	1	Corumbiara	parque estadual de corumbiara	Parque	Park	National	II	Not Applicable	0	0	0	4299.06	4325.02	Not Applicable	0	Designated	1990	Sub-national ministry or agency	Not Reported	Secretaria de Estado do Desenvolvimento Ambiental de Rond├┤nia	Not Reported	State Verified	1802	BR-RO	BRA	BRA	2.0248	3331	3.52257	116.271	2.62904		1.93649e+07	5.42217e+06	2.47871e+07	9.46943e+06	1.40976e+06	1.08792e+07	3.56663e+07	1.39079e+07	54305.1	78140	30470.3	199119	286513	111724		41824.1
36111	36111	1	Vi├▒ales	Vi├▒ales	National Park	National Park	National	II	Not Applicable	0	0	0	111.19	111.438	Not Applicable	0	Designated	0	Federal or national ministry or agency	State	Not Reported	Not Reported	State Verified	532	Not Reported	CUB	CUB	1.83782	84	1.92428	164.333	2.43812		690200	193256	883456	337508	50246.6	387755	1.27121e+06	495702	1794.98	2582.81	1007.15	6581.59	9470.3	3692.89		1353.03
31259	31259	1	Um Phang	Um-Phang	Wildlife Sanctuary	Wildlife Sanctuary	National	Ia	Not Applicable	0	0	0	2590.85	2505.62	Not Applicable	0	Designated	1989	Federal or national ministry or agency	Not Reported	Department of National Park, Wildlife and Plant Conservation Office of Wildlife Conservation	Available	State Verified	881	TH-63	THA	THA	0.754186	1396	3.14489	268.447	1.35366		1.87376e+07	5.24654e+06	2.39842e+07	9.1627e+06	1.3641e+06	1.05268e+07	3.4511e+07	1.34574e+07	27055.3	38930	15180.5	99202.6	142743	55662		15073.8
301450	301450	1	Shume Magamba	Shume Magamba	Nature Reserve	Nature Reserve	National	IV	Not Applicable	0	0	0	132.615	136.278	Not Applicable	0	Proposed	0	Not Reported	Not Reported	Not Reported	Not Reported	State Verified	845	TZ-25	TZA	TZA	5.49476	123	2.08991	123.977	6.08793		762457	213488	975945	372841	55506.9	428348	1.40429e+06	547596	4951.23	7124.36	2778.11	18154.5	26122.7	10186.4		4468.82
62573	62573	1	Bukit Taviu	Bukit Taviu	Protection Forest Reserve	Protection Forest Reserve	National	Ia	Not Applicable	0	0	0	86.2	86.7637	Not Applicable	0	Designated	1992	Sub-national ministry or agency	Not Reported	Not Reported	Not Reported	State Verified	612	MY-12	MYS	MYS	1.99227	67	1.82607	367.729	2.57996		1.23189e+06	344930	1.57682e+06	602396	89681.8	692077	2.2689e+06	884745	3390.11	4878.05	1902.17	12430.4	17886.2	6974.62		2617.89
351938	351938	1	Angatuba	esta├º├úo ecol├│gica de angatuba	Esta├º├úo Ecol├│gica	Ecological Station	National	Ia	Not Applicable	0	0	0	13.6289	13.6917	Not Applicable	0	Designated	1985	Sub-national ministry or agency	Not Reported	Instituto Florestal da Secretaria do Meio Ambiente do Estado de S├úo Paulo - SP	Not Reported	State Verified	1802	BR-SP	BRA	BRA	2.3961	11	1.04139	112.157	2.98242		61686.5	17272.2	78958.8	30164.7	4490.78	34655.5	113614	44303.3	196.24	282.371	110.109	719.548	1035.36	403.734		157.661
478080	478080	1	Carretera El Abanico-Constanza	Carretera El Abanico-Constanza	V├¡a Panoramica	Not Reported	National	V	Not Applicable	0	0	0	17.5076	17.5997	Not Applicable	0	Designated	0	Federal or national ministry or agency	Not Reported	Secretaria de Estado de Medio Ambiente y Recursos Naturales - Subsecretar├¡a de Estado de ├üreas Protegidas y Biodiversidad	Not Reported	State Verified	830	DO-13	DOM	DOM	1.24599	12	1.07918	80.7729	1.82742		48463.7	13569.8	62033.6	23698.8	3528.16	27226.9	89260.5	34806.7	94.4678	135.93	53.0053	346.382	498.411	194.353		64.411
146647	146647	1	Long Stretch Reserve	Long Stretch Reserve	Nature Reserve	Nature Reserve	National	IV	Not Applicable	0	0	32.6551	33.8	32.6551	Not Applicable	0	Designated	0	Not Reported	Not Reported	Not Reported	Not Reported	Expert Verified	1867	Not Reported	TTO	TTO	2.27011	26	1.41497	152.517	2.85118		198272	55516.2	253788	96955.1	14434.2	111389	365178	142399	602.998	867.657	338.338	2210.99	3181.41	1240.57		480.107
6675	6675	1	Sierra de Bahoruco	Sierra de Bahoruco	Parque Nacional	National Park	National	II	Not Applicable	0	0	0	1151.1	1156.21	Not Applicable	0	Designated	1983	Federal or national ministry or agency	Not Reported	Secretaria de Estado de Medio Ambiente y Recursos Naturales - Subsecretar├¡a de Estado de ├üreas Protegidas y Biodiversidad	Not Reported	State Verified	830	DO-16	DOM	DOM	3.08166	973	2.98811	50.5335	3.6619		2.45846e+06	688368	3.14682e+06	1.20219e+06	178976	1.38116e+06	4.52799e+06	1.76566e+06	9602.8	13817.5	5388.07	35210.3	50664.3	19756.3		8081.19
555571249	555571249	1	Watu Ata	Watu Ata	Nature Reserve	Nature Reserve	National	Ia	Not Applicable	0	0	0	48.988	50.9011	Not Applicable	0	Designated	1992	Federal or national ministry or agency	Not Reported	Balai Besar KSDA NTT	Not Reported	State Verified	1853	ID-NT	IDN	IDN	0.827839	30	1.47712	220.403	1.4046		330604	92569.2	423174	161666	24068	185734	608907	237440	495.323	712.724	277.923	1816.19	2613.32	1019.05		291.933
555592396	555592396	1	Mullikulam	Mullikulam	Reserved Forest	Reserved Forest	National	Ib	Not Applicable	0	0	0	52.8381	53.1883	Not Applicable	0	Designated	2012	Federal or national ministry or agency	Not Reported	Forest Department	Not Reported	State Verified	1854	Not Reported	LKA	LKA	1.20677	36	1.5563	102.141	1.78295		183854	51479	235333	89904.5	13384.6	103289	338622	132044	349.656	503.122	196.19	1282.07	1844.78	719.362		236.661
2320	2320	1	Mwabvi	Mwabvi	Wildlife Reserve	Wildlife Reserve	National	IV	Not Applicable	0	0	0	135	341.939	Not Applicable	0	Designated	1953	Not Reported	Not Reported	Not Reported	Not Reported	Not Reported	544	MW-S	MWI	MWI	3.13055	289	2.4609	72.4893	3.70401		1.04747e+06	293292	1.34076e+06	512213	76255.9	588469	1.92923e+06	752293	4138.49	5954.9	2322.08	15174.5	21834.6	8514.3		3497.77
200	200	1	La Tigra	La Tigra	National Park	National Park	National	II	Not Applicable	0	0	0	243.406	245.046	Not Applicable	0	Designated	1980	Federal or national ministry or agency	Not Reported	Not Reported	Not Reported	Not Reported	1831	HN-FM	HND	HND	0.966629	154	2.18752	102.02	1.53811		785558	219956	1.00551e+06	384138	57188.6	441326	1.44684e+06	564188	1288.82	1854.49	723.15	4725.68	6799.81	2651.55		809.966
13582	13582	1	La Bayamesa	La Bayamesa	National Park	National Park	National	II	Not Applicable	0	0	0	242.11	242.647	Not Applicable	0	Designated	1980	Federal or national ministry or agency	State	Not Reported	Not Reported	State Verified	532	CU-12	CUB	CUB	1.66815	181	2.25768	210.361	2.2363		1.90377e+06	533055	2.43682e+06	930942	138594	1.06954e+06	3.50636e+06	1.36729e+06	4541.23	6534.4	2548.06	16651.2	23959.5	9342.87		3387.48
335	335	1	Yacamb├║	Yacamb├║	National Park	National Park	National	II	Not Applicable	0	0	0	145.8	174.118	Not Applicable	0	Designated	1962	Not Reported	State	Not Reported	Not Reported	State Verified	285	VE-K	VEN	VEN	1.57428	128	2.10721	209.821	2.1415		1.34285e+06	375999	1.71885e+06	656656	97759.8	754415	2.47327e+06	964438	3067.43	4413.75	1721.12	11247.2	16183.7	6310.76		2254.97
95737	95737	1	Zhangba	þ½áÕÀ┤	Nature Reserve	Nature Reserve	National	V	Not Applicable	0	0	0	36.74	37.395	Not Applicable	0	Designated	1989	Not Reported	Not Reported	Not Reported	Not Reported	Not Reported	855	CN-53	CHN	CHN	1.68779	28	1.44716	176.138	2.25411		246593	69046	315639	120584	17952	138536	454175	177103	592.903	853.131	332.674	2173.98	3128.15	1219.8		443.944
555587163	555587163	1	Los Diques	Los Diques	Reserva Provincial	Provincial Reserve	National	VI	Not Applicable	0	0	0	26.55	217.091	Not Applicable	0	Designated	1983	Not Reported	Not Reported	Not Reported	Not Reported	State Verified	1852	AR-Y	ARG	ARG	0.659583	117	2.06819	102.873	1.22384		601806	168506	770311	294283	43811.5	338094	1.10841e+06	432217	785.614	1130.43	440.803	2880.59	4144.89	1616.28		423.404
95890	95890	1	Lenshuihe	Lenshuihe	Nature Reserve	Nature Reserve	National	V	Not Applicable	0	0	0	40	27.1066	Not Applicable	0	Designated	1992	Not Reported	Not Reported	Not Reported	Not Reported	Not Reported	526	CN-52	CHN	CHN	0.946203	17	1.23045	70.3559	1.50872		59802.5	16744.7	76547.2	29243.4	4353.62	33597.1	110144	42950.2	96.2405	138.481	53.9999	352.882	507.764	198		60.3577
1252	1252	1	Bukit Barisan Selatan	Bukit Barisan Selatan	National Park	National Park	National	II	Not Applicable	0	0	0.564456	2950	3190.17	Not Applicable	0	Designated	1935	Federal or national ministry or agency	Not Reported	Balai Besar Taman Nasional Bukit Barisan Selatan	Not Reported	State Verified	1853	ID-SM	IDN	IDN	4.3548	2828	3.45148	302.56	4.91251		4.2782e+07	1.1979e+07	5.4761e+07	2.09204e+07	3.11453e+06	2.40349e+07	7.87959e+07	3.0726e+07	224178	322571	125785	821987	1.18276e+06	461212		198728
555592363	555592363	1	Ralapanawa	Ralapanawa	Reserved Forest	Reserved Forest	National	Ib	Not Applicable	0	0	0	20.1204	20.2575	Not Applicable	0	Designated	2009	Federal or national ministry or agency	Not Reported	Forest Department	Not Reported	State Verified	1854	Not Reported	LKA	LKA	2.08654	16	1.20412	157.861	2.64176		126289	35360.8	161649	61755.1	9193.81	70949	232598	90700.5	355.865	512.057	199.674	1304.84	1877.54	732.137		281.073
7873	7873	1	Gashaka-Gumti	Gashaka-Gumti	National Park	National Park	National	II	Not Applicable	0	0	0	6730	5906.18	Not Applicable	0	Designated	1991	Not Reported	State	Not Reported	Not Reported	Not Reported	212	NG-TA	NGA	NGA	0.593422	3055	3.48501	98.9392	1.14725		1.5113e+07	4.23163e+06	1.93446e+07	7.39024e+06	1.10022e+06	8.49047e+06	2.78351e+07	1.08541e+07	18494.3	26611.6	10377	67812.5	97575.8	38049.2		9566.27
5038	5038	1	Mangerivola	Mangerivola	Special Reserve	Special Reserve	National	IV	Not Applicable	0	0	0	15.83	107.787	Not Applicable	0	Designated	1958	Not Reported	Not Reported	Not Reported	Not Reported	State Verified	390	MG-A	MDG	MDG	6.22034	99	1.99564	251.362	6.77246		1.24424e+06	348388	1.59263e+06	608435	90581	699016	2.29165e+06	893616	8988.37	12933.4	5043.32	32957.3	47422.5	18492.2		8255.59
555587128	555587128	1	Copo	Copo	Reserva Provincial Uso Multiple	Multiple Use Provincial Reserve	National	VI	Not Applicable	0	0	0	697.06	776.598	Not Applicable	0	Designated	2002	Not Reported	Not Reported	Not Reported	Not Reported	State Verified	1852	AR-G	ARG	ARG	5.95286	711	2.85187	20.2226	6.50208		718914	201296	920209	351549	52336.9	403886	1.32409e+06	516324	4986.06	7174.48	2797.65	18282.2	26306.4	10258		4564.9
95867	95867	1	Haiyangshanshuiyuanlin	Haiyangshanshuiyuanlin	Nature Reserve	Nature Reserve	National	V	Not Applicable	0	0	0	1703.21	1095.47	Not Applicable	0	Designated	1982	Not Reported	Not Reported	Not Reported	Not Reported	Not Reported	526	CN-45	CHN	CHN	6.99281	1016	3.00689	210.954	7.53978		1.07165e+07	3.00061e+06	1.37171e+07	5.24035e+06	780159	6.02051e+06	1.97376e+07	7.69657e+06	86186.5	124014	48358.7	316017	454719	177315		79934.2
16887	16887	1	Aguas Chiquitas	Aguas Chiquitas	Reserva Natural	Nature Reserve	National	Ia	Not Applicable	0	0	0	31.65	34.8008	Not Applicable	0	Designated	1982	Sub-national ministry or agency	Not Reported	Not Reported	Not Reported	State Verified	1852	AR-T	ARG	ARG	2.24755	28	1.44716	84.743	2.79345		118640	33219.2	151859	58015	8637	66652	218511	85207.3	353.509	508.667	198.352	1296.2	1865.11	727.29		284.426
478110	478110	1	Las Caobas	Las Caobas	Monumento Natural	Natural Monument	National	III	Not Applicable	0	0	0	0	70.2449	Not Applicable	0	Designated	1995	Federal or national ministry or agency	Not Reported	Secretaria de Estado de Medio Ambiente y Recursos Naturales - Subsecretar├¡a de Estado de ├üreas Protegidas y Biodiversidad	Not Reported	State Verified	830	DO-10	DOM	DOM	11.2232	67	1.82607	48.6377	11.7668		162936	45622.2	208559	79675.9	11861.8	91537.7	300096	117021	2045.05	2942.64	1147.47	7498.53	10789.7	4207.38		1950.58
115878	115878	1	Serra da Abelha	├írea de relevante interesse ecol├│gica serra da abelha	├ürea de Relevante Interesse Ecol├│gico	Area of Relevant Ecological Interest	National	IV	Not Applicable	0	0	0	50.1657	50.3658	Not Applicable	0	Designated	1996	Federal or national ministry or agency	Not Reported	Instituto Chico Mendes de Conserva├º├úo da Biodiversidade	Not Reported	State Verified	1802	BR-SC	BRA	BRA	3.74446	44	1.64345	149.353	4.2862		328576	92001.1	420577	160673	23920.3	184594	605170	235983	1502.23	2161.57	842.892	5508.18	7925.75	3090.6		1312.36
306409	306409	1	Do├▒a Remedios Trinidad - General Tinio	Do├▒a Remedios Trinidad - General Tinio	Watershed Forest Reserve	Watershed Forest Reserve	National	V	Not Applicable	0	0	0	207.6	198.189	Not Applicable	0	Designated	1988	Federal or national ministry or agency	Not Reported	Department of Environment and Natural Resources Regional Office San Fernando, Pampanga	Not Reported	State Verified	1841	PH-03	PHL	PHL	0.620401	106	2.02531	326.269	1.15997		1.72923e+06	484184	2.21341e+06	845592	125888	971480	3.18489e+06	1.24193e+06	2139.57	3078.63	1200.5	7845.07	11288.3	4401.82		1144.33
8764	8764	1	Gunung Sibela	Gunung Sibela	Nature Reserve	Nature Reserve	National	Ia	Not Applicable	0	0	1.58496	230.24	228.288	Not Applicable	0	Designated	1987	Federal or national ministry or agency	Not Reported	Balai KSDA Maluku	Not Reported	State Verified	1853	ID-MA	IDN	IDN	2.4431	187	2.27184	230.901	2.98251		2.15892e+06	604499	2.76342e+06	1.05571e+06	157170	1.21288e+06	3.97631e+06	1.55054e+06	6868.28	9882.81	3853.75	25183.7	36237	14130.4		5626.09
28850	28850	1	Maya Mountain	Maya Mountain	Forest Reserve	Forest Reserve	National	VI	Not Applicable	0	0	0	168.92	169.452	Not Applicable	0	Designated	1977	Federal or national ministry or agency	Not Reported	Forest Department	Not Reported	State Verified	1844	BZ-SC	BLZ	BLZ	4.15787	150	2.17609	258.278	4.69705		1.93708e+06	542383	2.47946e+06	947233	141020	1.08825e+06	3.56772e+06	1.39121e+06	9705.13	13964.8	5445.49	35585.5	51204.2	19966.8		8591.07
18808	18808	1	Agalta	Agalta	Parque Nacional	National Park	National	II	Not Applicable	0	0	0	737.239	741.854	Not Applicable	0	Designated	1987	Federal or national ministry or agency	Not Reported	Not Reported	Not Reported	Not Reported	1831	HN-OL	HND	HND	2.00075	585	2.76716	206.333	2.5372		6.03523e+06	1.68986e+06	7.7251e+06	2.95123e+06	439365	3.39059e+06	1.11157e+07	4.3345e+06	16333.4	23502.3	9164.59	59889.3	86175	33603.5		12880
95521	95521	1	Guanshan	Guanshan	Ziranbaohuqu	Nature Reserve	National	V	Not Applicable	0	0	0	115.005	115.1	Not Applicable	0	Designated	1981	Sub-national ministry or agency	Not Reported	Not Reported	Not Reported	Not Reported	839	CN-36	CHN	CHN	0.622724	62	1.79239	192.533	1.15606		596851	167118	763970	291860	43450.8	335311	1.09928e+06	428659	735.995	1059.03	412.962	2698.65	3883.1	1514.2		396.452
313362	313362	1	Punta Llende	Punta Llende	Natural Reserve	Natural Reserve	National	IV	Not Applicable	0	0	0.683015	55	84.5268	Not Applicable	0	Designated	2000	Not Reported	Not Reported	Not Reported	Not Reported	State Verified	496	GQ-LI	GNQ	GNQ	0.663626	47	1.6721	117.208	1.19349		275440	77123.1	352563	134690	20052	154742	507305	197821	350.651	504.554	196.748	1285.72	1850.03	721.409		194.975
1921	1921	1	Pegunungan Cyclops	Pegunungan Cyclops	Nature Reserve	Nature Reserve	National	Ia	Not Applicable	0	0	0	225	317.146	Not Applicable	0	Designated	1978	Federal or national ministry or agency	Not Reported	Balai KSDA Papua	Not Reported	State Verified	1853	ID-PA	IDN	IDN	1.79398	245	2.38917	225.274	2.32225		2.75961e+06	772690	3.5323e+06	1.34945e+06	200899	1.55035e+06	5.08264e+06	1.98195e+06	6835.74	9835.99	3835.49	25064.4	36065.3	14063.5		5280.71
931	931	1	Phu Phan	Phu Phan	National Park	National Park	National	II	Not Applicable	0	0	0	664.7	712.579	Not Applicable	0	Designated	1972	Federal or national ministry or agency	Not Reported	Department of National Park, Wildlife and Plant Conservation Office of National Park	Available	State Verified	881	TH-47	THA	THA	1.00501	468	2.67025	136.928	1.53023		3.20411e+06	897151	4.10126e+06	1.56681e+06	233259	1.80007e+06	5.90133e+06	2.30119e+06	5229.88	7525.3	2934.45	19176.2	27592.8	10759.7		3434.82
555592358	555592358	1	Tunkamahela	Tunkamahela	Reserved Forest	Reserved Forest	National	Ib	Not Applicable	0	0	0	20.3333	20.473	Not Applicable	0	Designated	2012	Federal or national ministry or agency	Not Reported	Forest Department	Not Reported	State Verified	1854	Not Reported	LKA	LKA	0.912442	13	1.11394	80.4085	1.43696		52265.5	14634.3	66899.9	25557.8	3804.93	29362.8	96262.6	37537.1	80.1103	115.271	44.9494	293.738	422.661	164.814		50.8686
555569943	555569943	1	Banke - Buffer Zone	Óñ¼Óñ¥ÓñüÓñòÓÑç Óñ«ÓñºÓÑìÓñ»ÓñÁÓñ░ÓÑìÓññÓÑÇ ÓñòÓÑìÓñÀÓÑçÓññÓÑìÓñ░	Óñ«ÓñºÓÑìÓñ»ÓñÁÓñ░ÓÑìÓññÓÑÇ ÓñòÓÑìÓñÀÓÑçÓññÓÑìÓñ░	National Park - Buffer Zone	National	VI	Not Applicable	0	0	0	343	328.271	Not Applicable	0	Designated	2010	Federal or national ministry or agency	Not Reported	Department of National Parks and Wildlife Conservation (DNPWC)	Not Reported	State Verified	1778	Not Reported	NPL	NPL	1.24029	231	2.36361	171.452	1.76256		1.98027e+06	554475	2.53474e+06	968350	144163	1.11251e+06	3.64726e+06	1.42223e+06	3723.02	5357.08	2088.96	13651.1	19642.6	7659.53		2619.84
4006	4006	1	Khao Sok	Khao Sok	National Park	National Park	National	II	Not Applicable	0	0	0	738.74	644.605	Not Applicable	0	Designated	1980	Federal or national ministry or agency	Not Reported	Department of National Park, Wildlife and Plant Conservation Office of National Park	Available	State Verified	881	TH-84	THA	THA	1.711	494	2.69373	304.319	2.23262		7.51667e+06	2.10467e+06	9.62134e+06	3.67565e+06	547214	4.22287e+06	1.38442e+07	5.39847e+06	17900.7	25757.4	10044	65635.9	94443.9	36827.9		13718.4
1418	1418	1	Mae Nam Phachi	Mae Nam Pachi	Wildlife Sanctuary	Wildlife Sanctuary	National	Ia	Not Applicable	0	0	0	489.31	497.024	Not Applicable	0	Designated	1978	Federal or national ministry or agency	Not Reported	Department of National Park, Wildlife and Plant Conservation Office of Wildlife Conservation	Not Reported	State Verified	881	TH-70	THA	THA	0.649169	276	2.44091	259.387	1.16903		3.57954e+06	1.00227e+06	4.58182e+06	1.7504e+06	260591	2.01099e+06	6.5928e+06	2.57083e+06	4463.57	6422.65	2504.48	16366.4	23549.7	9183.09		2478.64
146658	146658	1	Tumpuna Reserve	Tumpuna Reserve	Nature Reserve	Nature Reserve	National	IV	Not Applicable	0	0	22.0591	22.8181	22.0591	Not Applicable	0	Designated	0	Not Reported	Not Reported	Not Reported	Not Reported	Expert Verified	1867	Not Reported	TTO	TTO	2.30172	18	1.25527	198.149	2.82078		178334	49933.4	228267	87205.2	12982.7	100188	328455	128079	536.576	772.083	301.07	1967.45	2830.97	1103.92		437.84
146611	146611	1	Horco Molle (Estaci├│n de Cr├¡a)	Horco Molle (Estaci├│n de Cr├¡a)	Reserva Universitaria	University Reserve	National	VI	Not Applicable	0	0	0	2	71.7022	Not Applicable	0	Designated	1966	Not Reported	Not Reported	Not Reported	Not Reported	State Verified	1852	AR-T	ARG	ARG	2.40095	59	1.77085	167.566	2.91786		494319	138409	632728	241722	35986.4	277708	910437	355020	1538.51	2213.77	863.248	5641.2	8117.16	3165.24		1265.96
4002	4002	1	Ramkamhaeng	Ramkamhaeng	National Park	National Park	National	II	Not Applicable	0	0	0	341	287.397	Not Applicable	0	Designated	1980	Federal or national ministry or agency	Not Reported	Department of National Park, Wildlife and Plant Conservation Office of National Park	Available	State Verified	881	TH-64	THA	THA	0.683892	164	2.21484	218.385	1.19846		1.79075e+06	501411	2.29216e+06	875678	130367	1.00605e+06	3.29821e+06	1.28612e+06	2289.23	3293.99	1284.47	8393.85	12078	4709.73		1306.33
302089	302089	1	Visis Cab├í	Visis Cab├í	Reserva de la Biosfera	Biosphere Reserve	National	VI	Not Applicable	0	0	0	450	344.966	Not Applicable	0	Designated	1997	Federal or national ministry or agency	State	CONAP	Not Reported	State Verified	814	Not Reported	GTM	GTM	3.10826	296	2.47129	210.053	3.62245		3.10879e+06	870461	3.97925e+06	1.5202e+06	226320	1.74652e+06	5.72577e+06	2.23273e+06	12012.2	17284.4	6739.96	44044.7	63376.1	24713.2		10307.1
1237	1237	1	Shwe-U-Daung	Shwe-U-Daung	Wildlife Sanctuary	Wildlife Sanctuary	National	IV	Not Applicable	0	0	0	326	349.779	Not Applicable	0	Designated	1918	Federal or national ministry or agency	Not Reported	Nature and Wildlife Conservation Division	Annual management plan	Not Reported	1687	MM-04;MM-17	MMR	MMR	0.732897	206	2.31387	277.806	1.24443		2.86141e+06	801193	3.6626e+06	1.39923e+06	208310	1.60754e+06	5.27014e+06	2.05506e+06	3798.2	5465.26	2131.15	13926.7	20039.3	7814.21		2236.92
10326	10326	1	Mount Malindang	Mount Malindang	Natural Park	Natural Park	National	II	Not Applicable	0	0	0	346.94	528	Not Applicable	0	Designated	2004	Federal or national ministry or agency	Not Reported	Protected Area Management Board under Department of Environment and Natural Resources (DENR)	Not Reported	State Verified	1841	PH-MSC	PHL	PHL	1.21647	372	2.57054	240.759	1.7266		4.47811e+06	1.25387e+06	5.73198e+06	2.1898e+06	326006	2.5158e+06	8.24778e+06	3.21618e+06	8247.35	11867.2	4627.54	30240.3	43513	16967.6		5810.64
27461	27461	1	Wedakanda	Wedakanda	Reserved Forest	Reserved Forest	National	Ib	Not Applicable	0	0	0	42.4844	42.7731	Not Applicable	0	Designated	1936	Federal or national ministry or agency	Not Reported	Forest Department	Not Reported	State Verified	1854	Not Reported	LKA	LKA	1.1969	30	1.47712	142.906	1.70651		214359	60020.5	274379	104822	15605.3	120427	394806	153953	390.192	561.45	218.934	1430.7	2058.65	802.759		273.671
301932	301932	1	Nojkaaxmeen Eligio Panti	Nojkaaxmeen Eligio Panti	National Park	National Park	National	II	Not Applicable	0	0	0	57.159	51.8688	Not Applicable	0	Designated	2001	Collaborative governance	Not Reported	Forest Department/Itzama Society	Not Reported	State Verified	1844	BZ-CY	BLZ	BLZ	6.31272	48	1.68124	204.089	6.82153		489813	137148	626960	239518	35658.4	275177	902137	351783	3564.02	5128.3	1999.75	13068.1	18803.8	7332.42		3298.19
306493	306493	1	Lake Danao	Lake Danao	Natural Park	Natural Park	National	II	Not Applicable	0	0	0	21.93	22.5797	Not Applicable	0	Designated	1998	Federal or national ministry or agency	Not Reported	Protected Area Management Board under Department of Environment and Natural Resources (DENR)	Not Reported	State Verified	1841	PH-LEY	PHL	PHL	1.00424	15	1.17609	220.04	1.51169		165030	46208.5	211239	80699.8	12014.2	92714	303953	118525	266.107	382.903	149.311	975.725	1403.98	547.473		176.778
332	332	1	Terepaima	Terepaima	National Park	National Park	National	II	Not Applicable	0	0	0	186.5	215.387	Not Applicable	0	Designated	1976	Not Reported	State	Not Reported	Not Reported	State Verified	285	VE-K	VEN	VEN	0.614715	118	2.07188	173.901	1.12205		1.02601e+06	287284	1.3133e+06	501721	74693.8	576414	1.88971e+06	736883	1227.99	1766.96	689.015	4502.61	6478.84	2526.39		672.753
478577	478577	1	Mata dos Muriquis	ref├║gio estadual de vida silvestre mata dos muriquis	Ref├║gio de Vida Silvestre	Wildlife Refuge	National	III	Not Applicable	0	0	0	26.0158	26.163	Not Applicable	0	Designated	2008	Sub-national ministry or agency	Not Reported	Instituto Estadual de Florestas de Minas Gerais	Not Reported	State Verified	1802	BR-BA	BRA	BRA	0.93662	17	1.23045	155.842	1.44146		132465	37090.3	169556	64775.6	9643.49	74419.1	243975	95136.7	203.673	293.066	114.28	746.801	1074.58	419.025		132.341
303700	303700	1	Kirindy Mitea	Kirindy Mitea	National Park	National Park	National	VI	Not Applicable	0	0	3.10569	811.35	815.656	Not Applicable	0	Designated	1997	Not Reported	Not Reported	Not Reported	Not Reported	State Verified	390	Not Reported	MDG	MDG	7.3003	763	2.88252	67.3897	7.80411		2.57092e+06	719856	3.29077e+06	1.25718e+06	187163	1.44434e+06	4.73511e+06	1.84643e+06	21401.3	30794.4	12008.1	78471.3	112913	44029.8		20019.7
19668	19668	1	Phu Pa - Yol (Huai Huat)	Phu Pa - Yol (Huay Huat)	National Park	National Park	National	II	Not Applicable	0	0	0	799.04	797.863	Not Applicable	0	Designated	1988	Federal or national ministry or agency	Not Reported	Department of National Park, Wildlife and Plant Conservation Office of National Park	Not Reported	State Verified	881	TH-49	THA	THA	1.40138	587	2.76864	182.789	1.90478		5.36487e+06	1.50216e+06	6.86703e+06	2.62342e+06	390562	3.01398e+06	9.88101e+06	3.85305e+06	10900.2	15684.3	6116.01	39967.2	57509.1	22425.4		8019.41
146673	146673	1	Melajo Reserve	Melajo Reserve	Nature Reserve	Nature Reserve	National	IV	Not Applicable	0	0	22.5153	23.3095	22.5153	Not Applicable	0	Designated	0	Not Reported	Not Reported	Not Reported	Not Reported	Expert Verified	1867	Not Reported	TTO	TTO	6.91915	21	1.32222	136.416	7.41842		143237	40106.3	183343	70042.7	10427.6	80470.4	263813	102873	1133.43	1630.9	635.96	4155.9	5979.96	2331.85		1057.15
478096	478096	1	Hatillo	Hatillo	Reserva Forestal	Forest Reserve	National	VI	Not Applicable	0	0	0	318.634	320.388	Not Applicable	0	Designated	0	Federal or national ministry or agency	Not Reported	Secretaria de Estado de Medio Ambiente y Recursos Naturales - Subsecretar├¡a de Estado de ├üreas Protegidas y Biodiversidad	Not Reported	State Verified	830	DO-02	DOM	DOM	1.15983	224	2.35025	54.5641	1.65891		611118	171113	782231	298837	44489.4	343326	1.12556e+06	438905	1081.37	1556	606.753	3965.04	5705.32	2224.76		756.046
478094	478094	1	Guanito	Guanito	Reserva Forestal	Forest Reserve	National	VI	Not Applicable	0	0	0	68.8937	69.2354	Not Applicable	0	Designated	0	Federal or national ministry or agency	Not Reported	Secretaria de Estado de Medio Ambiente y Recursos Naturales - Subsecretar├¡a de Estado de ├üreas Protegidas y Biodiversidad	Not Reported	State Verified	830	DO-22	DOM	DOM	0.861979	44	1.64345	33.9289	1.35635		74643.5	20900.2	95543.7	36500.7	5434.05	41934.7	137478	53609	107.992	155.391	60.5938	395.972	569.767	222.177		68.6305
1491	1491	1	Gunung Ambang	Gunung Ambang	Nature Reserve	Nature Reserve	National	Ia	Not Applicable	0	0	0	336.38	183.797	Not Applicable	0	Designated	1978	Federal or national ministry or agency	Not Reported	Balai KSDA Sulawesi Utara	Not Reported	State Verified	1853	ID-SL	IDN	IDN	3.47508	161	2.20683	279.938	3.96715		2.2535e+06	630981	2.88449e+06	1.10196e+06	164055	1.26602e+06	4.1505e+06	1.61847e+06	9535.98	13721.4	5350.58	34965.3	50311.7	19618.8		8353.18
95868	95868	1	Guxiuniaolei	Guxiuniaolei	Nature Reserve	Nature Reserve	National	V	Not Applicable	0	0	0	19.07	17.5318	Not Applicable	0	Designated	1982	Not Reported	Not Reported	Not Reported	Not Reported	Not Reported	526	CN-45	CHN	CHN	5.13065	16	1.20412	285.405	5.62186		228324	63930.8	292255	111651	16622	128273	420528	163982	1369.18	1970.12	768.239	5020.33	7223.78	2816.88		1249.55
555576504	555576504	1	Soufriere	Soufriere National Park	National Park	National Park	National	II	Not Applicable	0	0	0.138241	5269.7	49.8918	Not Applicable	0	Proposed	0	Federal or national ministry or agency	Not Reported	National Parks,Rivers and Beaches Authority	Not Reported	State Verified	1809	VC-01;VC-03	VCT	VCT	0.627341	28	1.44716	154.356	1.11783		216098	60507.6	276606	105672	15732	121404	398010	155202	257.665	370.755	144.574	944.771	1359.44	530.105		144.605
352045	352045	1	Pico Itamb├®	parque estadual pico do itamb├®	Parque	Park	National	II	Not Applicable	0	0	0	65.2059	65.5572	Not Applicable	0	Designated	1998	Sub-national ministry or agency	Not Reported	Instituto Estadual de Florestas de Minas Gerais	Not Reported	State Verified	1802	BR-MG	BRA	BRA	0.527548	34	1.53148	31.9844	1.01719		54373.5	15224.6	69598	26588.6	3958.39	30547	100145	39051	58.9955	84.889	33.102	216.317	311.26	121.374		30.5969
4106	4106	1	Bangweulu	Bangweulu	Game Management Area	Game Management Area	National	VI	Not Applicable	0	0	0	6570	6342.37	Not Applicable	0	Designated	1971	Federal or national ministry or agency	State	Not Reported	Not Reported	State Verified	289	ZM-05	ZMB	ZMB	0.850977	4032	3.60552	35.8478	1.33859		7.22692e+06	2.02354e+06	9.25046e+06	3.53397e+06	526120	4.06009e+06	1.33105e+07	5.19038e+06	10318.8	14847.8	5789.84	37835.8	54442.1	21229.4		6559.94
96096	96096	1	Xiaonanhai	Xiaonanhai	Nature Reserve	Nature Reserve	National	V	Not Applicable	0	0	0	150	13.8393	Not Applicable	0	Designated	1988	Not Reported	Not Reported	Not Reported	Not Reported	Not Reported	526	CN-51	CHN	CHN	3.16471	12	1.07918	164.494	3.64978		98696.3	27635	126331	48262.5	7185.09	55447.6	181779	70883.6	384.234	552.877	215.592	1408.86	2027.22	790.502		333.168
338	338	1	Cerro El Copey	Cerro El Copey	National Park	National Park	National	II	Not Applicable	0	0	0	71.3	32.8521	Not Applicable	0	Designated	1974	Not Reported	State	Not Reported	Not Reported	State Verified	285	VE-O	VEN	VEN	0.520115	17	1.23045	68.4123	1.00511		58150.5	16282.1	74432.6	28435.6	4233.35	32668.9	107102	41763.7	62.3441	89.7073	34.9809	228.595	328.927	128.263		32.2612
312909	312909	1	Tanintharyi National Park	Tanintharyi National Park	National Park	National Park	National	II	Not Applicable	0	0	0	2072	3665.02	Not Applicable	0	Proposed	2002	Federal or national ministry or agency	Not Reported	Forest Department	Not Reported	Not Reported	1687	MM-05	MMR	MMR	2.12933	2986	3.47509	315.632	2.61354		4.71239e+07	1.31947e+07	6.03186e+07	2.30436e+07	3.43062e+06	2.64742e+07	8.67928e+07	3.38444e+07	131371	189031	73711.5	481694	693112	270275		107032
10106	10106	1	Endau-Kota Tinggi (West)	Endau-Kota Tinggi (West)	Wildlife Reserve	Wildlife Reserve	National	V	Not Applicable	0	0	0	805.49	877.261	Not Applicable	0	Designated	1933	Sub-national ministry or agency	State	Not Reported	Not Reported	Not Reported	598	MY-01	MYS	MYS	1.82555	694	2.84136	294.69	2.30762		1.02257e+07	2.86321e+06	1.3089e+07	5.00039e+06	744434	5.74482e+06	1.88338e+07	7.34413e+06	25170.3	36217.7	14122.9	92291.1	132798	51783.9		19912.2
7522	7522	1	Azagny National Park	Azagny National Park	National Park	National Park	National	II	Not Applicable	0	0	0.243306	194	238.313	Not Applicable	0	Designated	1981	Government-delegated management	Not Reported	Office Ivoirien des Parcs et R├®serves	Not Ready	State Verified	1826	CI-07	CIV	CIV	0.88008	154	2.18752	97.1361	1.36191		747948	209425	957374	365747	54450.6	420197	1.37757e+06	537176	1086.55	1563.44	609.655	3984.01	5732.61	2235.4		702.137
95627	95627	1	Wufubaodingshuiyuanlin	Wufubaodingshuiyuanlin	Nature Reserve	Nature Reserve	National	V	Not Applicable	0	0	0	85.67	59.9305	Not Applicable	0	Designated	1982	Not Reported	Not Reported	Not Reported	Not Reported	Not Reported	526	CN-45	CHN	CHN	2.1588	49	1.6902	152.793	2.64037		374342	104816	479158	183053	27252.1	210306	689464	268853	1054.29	1517.03	591.558	3865.75	5562.45	2169.05		862.005
8009	8009	1	Taung Gyi	Taung Gyi	Bird Sanctuary	Bird Sanctuary	National	IV	Not Applicable	0	0	0	16	70.766	Not Applicable	0	Designated	1930	Federal or national ministry or agency	Not Reported	Shan State Forest Department of Taunggyi township	None	Not Reported	1687	MM-17	MMR	MMR	0.952141	47	1.6721	70.187	1.4336		164940	46183.1	211123	80655.4	12007.6	92663	303786	118460	252.221	362.923	141.52	924.811	1330.72	518.906		167.515
315609	315609	1	Xiaohe	Xiaohe	Nature Reserve	Nature Reserve	National	V	Not Applicable	0	0	0	600	318.982	Not Applicable	0	Designated	0	Not Reported	Not Reported	Not Reported	Not Reported	Not Reported	526	CN-42	CHN	CHN	0.871303	206	2.31387	117.358	1.34917		1.20879e+06	338460	1.54725e+06	591097	87999.7	679096	2.22634e+06	868151	1739.59	2503.1	976.071	6378.48	9178.04	3578.93		1123.43
555592820	555592820	1	Distrito Regional De Manejo Integrado Alto Del Insor	Distrito Regional De Manejo Integrado Alto Del Insor	Distritos Regionales De Manejo Integrado	Integrated Management Regional District	National	VI	Not Applicable	0	0	0	69	69.3716	Not Applicable	0	Designated	2013	Sub-national ministry or agency	Not Reported	Corporaci├│n para el Desarrollo Sostenible de Urab├í	http://runap.parquesnacionales.gov.co/	State Verified	1861	CO-ANT	COL	COL	0.729396	42	1.62325	154.165	1.20475		323746	90648.8	414394	158312	23568.7	181880	596275	232514	416.033	598.633	233.434	1525.46	2194.99	855.924		251.881
28905	28905	1	Blue Mountain Forest Reserve	Blue Mountain Forest Reserve	Forest Reserve	Forest Reserve	National	VI	Not Applicable	0	0	0	455.63	458.544	Not Applicable	0	Designated	1950	Not Reported	Not Reported	Forestry Department	Not Reported	State Verified	909	Not Reported	JAM	JAM	1.33023	338	2.52892	196.684	1.80464		3.32395e+06	930707	4.25466e+06	1.62541e+06	241984	1.8674e+06	6.12206e+06	2.38726e+06	6398.46	9206.78	3590.14	23461	33758.2	13163.8		4716.4
4530	4530	1	Pakke (Pakhui)	Pakke (Pakhui)	Sanctuary	Sanctuary	National	IV	Not Applicable	0	0	0	861.95	858.472	Not Applicable	0	Designated	1977	Sub-national ministry or agency	Not Reported	Chief Wildlife Warden, State Forest Department	Not Reported	State Verified	1855	IN-AR	IND	IND	0.882993	559	2.74741	322.656	1.35604		9.01823e+06	2.5251e+06	1.15433e+07	4.40991e+06	656527	5.06644e+06	1.66098e+07	6.47689e+06	13044.3	18769.6	7319.09	47829.2	68821.8	26836.7		8493.91
10378	10378	1	Kon Ka Kinh	Kon Ka Kinh	National Park and ASEAN Heritage Park	National Park and ASEAN Heritage Park	National	II	Not Applicable	0	0	0	417.8	436.922	Not Applicable	0	Designated	1986	Sub-national ministry or agency	State	Not Reported	Not Reported	Not Reported	609	VN-30	VNM	VNM	2.74344	373	2.57171	266.528	3.21359		4.97076e+06	1.39181e+06	6.36257e+06	2.4307e+06	361871	2.79257e+06	9.15514e+06	3.57e+06	17038.9	24517.4	9560.43	62476.1	89897.2	35054.9		14546.1
15961	15961	1	Itacolomi	parque estadual do itacolomi	Parque	Park	National	II	Not Applicable	0	0	0	61.4256	61.7382	Not Applicable	0	Designated	1967	Sub-national ministry or agency	Not Reported	Instituto Estadual de Florestas de Minas Gerais	Not Reported	State Verified	1802	BR-MG	BRA	BRA	0.863768	40	1.60206	85.8826	1.33319		171765	48094.2	219859	83993.1	12504.5	96497.6	316357	123362	244.261	351.469	137.053	895.625	1288.72	502.529		158.256
107031	107031	1	Concepci├│n	Concepci├│n	Reserva Natural Privada	Private Natural Reserve	National	V	Not Applicable	0	0	0	24.75	25.1037	Not Applicable	0	Designated	2006	Non-profit organisations	State	Defensores de la Naturaleza	Not Reported	State Verified	814	GT-BV	GTM	GTM	0.824818	16	1.20412	264.804	1.29412		211843	59316	271159	103591	15422.2	119013	390172	152146	292.427	420.776	164.079	1072.23	1542.84	601.624		186.38
1293	1293	1	Haut Bandama	Haut Bandama	Fauna and Flora Reserve	Faunal Reserve	National	Ia	Not Applicable	0	0	0	1230	508.338	Not Applicable	0	Designated	1973	Government-delegated management	Not Reported	Office Ivoirien des Parcs et R├®serves	Not Ready	State Verified	1826	CI-04	CIV	CIV	7.35257	478	2.67943	32.4471	7.81923		775485	217136	992621	379212	56455.3	435668	1.42829e+06	556954	6467.95	9306.77	3629.12	23715.8	34124.8	13306.8		6081.93
30647	30647	1	R├¡o Capaz	R├¡o Capaz	Protective Zone	Protective Zone	National	V	Not Applicable	0	0	0	457	462.18	Not Applicable	0	Designated	1989	Not Reported	State	Not Reported	Not Reported	State Verified	285	VE-L	VEN	VEN	0.748978	285	2.45484	132.825	1.21461		1.89276e+06	529973	2.42273e+06	925559	137793	1.06335e+06	3.48608e+06	1.35938e+06	2452.22	3528.51	1375.93	8991.47	12937.9	5045.06		1512.14
34163	34163	1	Barumun	Barumun	Wildlife Reserve	Wildlife Reserve	National	IV	Not Applicable	0	0	0	403.3	401.633	Not Applicable	0	Designated	1989	Federal or national ministry or agency	Not Reported	Balai Besar KSDA Sumatera Utara	Not Reported	State Verified	1853	ID-SU	IDN	IDN	4.1336	361	2.55751	286.282	4.59887		5.16738e+06	1.44687e+06	6.61425e+06	2.52685e+06	376185	2.90304e+06	9.51729e+06	3.71121e+06	25348.4	36474	14222.8	92944.1	133738	52150.4		22783.9
130	130	1	Sierra De La Macarena	Sierra De La Macarena	Parque Nacional Natural	Natural National Park	National	II	Not Applicable	0	0	0	6300	6097.93	Not Applicable	0	Designated	1989	Federal or national ministry or agency	Not Reported	Parques Nacionales Naturales de Colombia	http://runap.parquesnacionales.gov.co/	State Verified	1861	CO-MET	COL	COL	2.61299	5178	3.71416	241.735	3.07722		6.25851e+07	1.75238e+07	8.01089e+07	3.06041e+07	4.5562e+06	3.51603e+07	1.15269e+08	4.49486e+07	205427	295590	115264	753233	1.08383e+06	422634		174437
95517	95517	1	Sanbaishan	Sanbaishan	Ziranbaohuqu	Nature Reserve	National	V	Not Applicable	0	0	0	153.33	31.6065	Not Applicable	0	Designated	1992	Sub-national ministry or agency	Not Reported	Not Reported	Not Reported	Not Reported	839	CN-36	CHN	CHN	8.60165	30	1.47712	142.491	9.06226		213737	59846.3	273583	104517	15560	120077	393661	153506	2066.07	2972.88	1159.26	7575.59	10900.6	4250.61		1961.06
555543784	555543784	1	Parque Pumal├¡n	Parque Pumal├¡n	Santuario de la Naturaleza	Nature Sanctuary	National	IV	Not Applicable	0	0	31.331	2886.89	2924.91	Not Applicable	0	Designated	2005	Federal or national ministry or agency	Not Reported	Consejo de Monumentos	Not Reported	State Verified	1808	CL-LL	CHL	CHL	3.9266	2619	3.41814	125.649	4.38524		1.64537e+07	4.60703e+06	2.10607e+07	8.04585e+06	1.19783e+06	9.24368e+06	3.03044e+07	1.1817e+07	76963.6	110743	43183.8	282200	406059	158341		68914.1
1415	1415	1	Panom Dong Rak	Panom Dong Rak	Wildlife Sanctuary	Wildlife Sanctuary	National	Ia	Not Applicable	0	0	0	316	336.821	Not Applicable	0	Designated	1978	Federal or national ministry or agency	Not Reported	Department of National Park, Wildlife and Plant Conservation Office of Wildlife Conservation	Not Reported	State Verified	881	Not Reported	THA	THA	0.670066	200	2.30103	276.022	1.12846		2.76022e+06	772862	3.53308e+06	1.34975e+06	200944	1.55069e+06	5.08377e+06	1.98239e+06	3322.46	4780.71	1864.21	12182.4	17529.3	6835.44		1972.83
33531	33531	1	Wenceslau Guimar├úes	esta├º├úo ecol├│gica estadual wenceslau guimar├úes	Esta├º├úo Ecol├│gica	Ecological Station	National	Ia	Not Applicable	0	0	0	24.1941	24.339	Not Applicable	0	Designated	1997	Sub-national ministry or agency	Not Reported	Secretaria do Meio Ambiente da Bahia	Not Reported	State Verified	1802	BR-BA	BRA	BRA	0.522727	13	1.11394	185.19	0.978664		120374	33704.6	154078	58862.7	8763.2	67625.9	221704	86452.3	125.659	180.812	70.5065	460.75	662.976	258.524		67.1174
12652	12652	1	Estero Real	Estero Real	Reserva Natural	Nature Reserve	National	IV	Not Applicable	0	138.6	2.68261	550	624.416	Not Applicable	0	Designated	1983	Federal or national ministry or agency	State	Not Reported	Not Reported	State Verified	820	NI-CI	NIC	NIC	0.772218	393	2.59439	33.8624	1.22693		665396	186311	851707	325379	48440.9	373820	1.22553e+06	477888	870.824	1253.03	488.614	3193.02	4594.46	1791.58		548.086
317292	317292	1	Aklan River	Aklan River	Watershed Forest Reserve	Watershed Forest Reserve	National	VI	Not Applicable	0	0	0	231.85	228.025	Not Applicable	0	Designated	1990	Federal or national ministry or agency	Not Reported	Protected Area Management Board under Department of Environment and Natural Resources (DENR)	Not Reported	State Verified	1841	PH-AKL	PHL	PHL	0.819901	147	2.16732	253.981	1.27182		1.86676e+06	522693	2.38945e+06	912845	135900	1.04875e+06	3.4382e+06	1.34071e+06	2532.47	3643.98	1420.95	9285.71	13361.3	5210.16		1632.6
555576129	555576129	1	Biological Corridor 7	Biological Corridor 7 (TNP-BWS)	Biological Corridor	Biological Corridor	National	VI	Not Applicable	0	0	0	79	79.4944	Not Applicable	0	Designated	1999	Federal or national ministry or agency	Not Reported	Department of Forests and Park Services	Not Reported	State Verified	1800	Not Reported	BTN	BTN	0.72311	49	1.6902	283.075	1.17313		693534	194189	887723	339138	50489.3	389627	1.27735e+06	498096	867.843	1248.74	486.941	3182.09	4578.73	1785.45		534.934
20273	20273	1	Zombitse-Vohibasia	Zombitse-Vohibasia	National Park	National Park	National	II	Not Applicable	0	0	0	368.53	173.373	Not Applicable	0	Designated	1997	Not Reported	Not Reported	Not Reported	Not Reported	State Verified	390	Not Reported	MDG	MDG	0.776758	110	2.04139	64.1204	1.22427		352662	98745.4	451407	172452	25673.8	198126	649533	253282	460.536	662.668	258.404	1688.63	2429.78	947.48		292.195
8011	8011	1	Mulayit	Mulayit	Wildlife Sanctuary	Wildlife Sanctuary	National	IV	Not Applicable	0	0	0	139	215.068	Not Applicable	0	Designated	1936	Federal or national ministry or agency	Not Reported	Forest Department	Not Reported	Not Reported	1687	MM-13	MMR	MMR	1.42784	164	2.21484	281.095	1.87245		2.30498e+06	645394	2.95037e+06	1.12713e+06	167802	1.29494e+06	4.24531e+06	1.65543e+06	4603.69	6624.28	2583.1	16880.2	24289	9471.38		3510.55
95690	95690	1	Panzhihuasutiesutie	Panzhihuasutiesutie	Nature Reserve	Nature Reserve	National	V	Not Applicable	0	0	0	14	405.488	Not Applicable	0	Designated	1983	Not Reported	Not Reported	Not Reported	Not Reported	Not Reported	526	CN-51	CHN	CHN	0.532275	221	2.34439	126.046	0.976611		1.39281e+06	389986	1.78279e+06	681082	101396	782479	2.56527e+06	1.00031e+06	1450.91	2087.73	814.097	5320.01	7654.99	2985.02		790.78
11597	11597	1	Kashimbila	Kashimbila	Game Reserve	Game Reserve	National	IV	Not Applicable	0	0	0	1396	1072.26	Not Applicable	0	Designated	1977	Not Reported	Not Reported	Not Reported	Not Reported	Not Reported	212	NG-TA	NGA	NGA	0.491766	565	2.75205	86.8631	0.933271		2.45388e+06	687087	3.14097e+06	1.19995e+06	178643	1.37859e+06	4.51956e+06	1.76238e+06	2442.81	3514.98	1370.65	8956.98	12888.3	5025.71		1287.18
96140	96140	1	Malipolaojunshan	Ú║╗µáùÕØíÞÇüÕÉøÕ▒▒	Nature Reserve	Nature Reserve	National	V	Not Applicable	0	0	0	45.09	46.7892	Not Applicable	0	Designated	1981	Not Reported	Not Reported	Not Reported	Not Reported	Not Reported	855	CN-53	CHN	CHN	1.46869	36	1.5563	234.175	1.90886		421515	118024	539539	206121	30686.3	236807	776345	302732	858.252	1234.94	481.56	3146.92	4528.13	1765.72		660.346
313361	313361	1	Rio Campo	Rio Campo	Natural Reserve	Natural Reserve	National	IV	Not Applicable	0	0	2.08757	330	339.266	Not Applicable	0	Designated	2000	Not Reported	Not Reported	Not Reported	Not Reported	State Verified	496	GQ-LI	GNQ	GNQ	2.64979	291	2.46389	227.022	3.08929		3.30317e+06	924888	4.22806e+06	1.61525e+06	240471	1.85572e+06	6.08378e+06	2.37234e+06	10884.7	15662.1	6107.36	39910.7	57427.8	22393.7		9336.23
18440	18440	1	Akobo	Akobo	Controlled Hunting Area	Controlled Hunting Area	National	VI	Not Applicable	0	0	0	5049	5909.01	Not Applicable	0	Designated	1973	Not Reported	Not Reported	Not Reported	Not Reported	State Verified	63	Not Reported	ETH	ETH	0.596041	3439	3.53643	58.161	1.02414		1.00008e+07	2.80022e+06	1.2801e+07	4.89038e+06	728057	5.61844e+06	1.84194e+07	7.18256e+06	10925	15720.1	6129.95	40058.4	57640.2	22476.5		6358.27
26463	26463	1	Assin-Attandanso	Assin-Attandanso	Game Production Reserve	Game Production Reserve	National	VI	Not Applicable	0	0	0	139.86	94.32	Not Applicable	0	Designated	1991	Not Reported	Not Reported	Not Reported	Not Reported	State Verified	18	GH-CP	GHA	GHA	1.90202	77	1.88649	211.937	2.32985		815957	228468	1.04443e+06	399003	59401.7	458405	1.50283e+06	586021	2027.8	2917.81	1137.78	7435.25	10698.6	4171.87		1655.43
555587117	555587117	1	El Gato y Lomas Limpias	El Gato y Lomas Limpias	Reserva de Uso Multiple	Multiple Use Reserve	National	VI	Not Applicable	0	0	0	680	1001.01	Not Applicable	0	Designated	2006	Not Reported	Not Reported	Not Reported	Not Reported	State Verified	1852	AR-E	ARG	ARG	0.642628	602	2.7796	40.0952	1.06856		1.20687e+06	337922	1.54479e+06	590157	87859.8	678017	2.22281e+06	866771	1375.59	1979.34	771.833	5043.82	7257.58	2830.05		827.271
315698	315698	1	Liangyeshan	Liangyeshan	Nature Reserve	Nature Reserve	National	V	Not Applicable	0	0	0	143.65	328.413	Not Applicable	0	Designated	0	Not Reported	Not Reported	Not Reported	Not Reported	Not Reported	526	CN-35	CHN	CHN	5.07116	303	2.48144	192.502	5.49649		2.91641e+06	816594	3.733e+06	1.42612e+06	212314	1.63844e+06	5.37144e+06	2.09456e+06	17098.7	24603.4	9593.96	62695.1	90212.4	35177.8		15775.5
12654	12654	1	Macizo de Pe├▒as Blancas	Macizo de Pe├▒as Blancas	Reserva Natural	Nature Reserve	National	IV	Not Applicable	0	0	0	113.08	116.262	Not Applicable	0	Designated	1991	Federal or national ministry or agency	Not Reported	Not Reported	Not Reported	State Verified	820	NI-JI	NIC	NIC	2.584	100	2	236.507	3.00421		1.18253e+06	331110	1.51364e+06	578259	86088.5	664348	2.17799e+06	849296	3789.43	5452.63	2126.22	13894.6	19993	7796.15		3259.38
10375	10375	1	Vu Quang	Vu Quang	Nature Reserve	Nature Reserve	National	IV	Not Applicable	0	0	0	559.5	597.35	Not Applicable	0	Designated	1986	Sub-national ministry or agency	State	Not Reported	Not Reported	Not Reported	609	VN-23	VNM	VNM	1.16345	439	2.64246	255.895	1.58312		5.6169e+06	1.57273e+06	7.18963e+06	2.74666e+06	408910	3.15557e+06	1.03452e+07	4.03406e+06	9485.01	13648	5321.98	34778.4	50042.8	19513.9		6970.65
95773	95773	1	Habaxueshan	ÕôêÕÀ┤Úø¬Õ▒▒	Nature Reserve	Nature Reserve	National	V	Not Applicable	0	0	0	219.08	219.265	Not Applicable	0	Designated	1985	Federal or national ministry or agency	Not Reported	State Forestry Administration,P.R.China	Not Reported	Not Reported	855	CN-53	CHN	CHN	0.610918	130	2.11394	128.692	1.03041		836499	234220	1.07072e+06	409048	60897.1	469945	1.54066e+06	600774	919.397	1322.93	515.868	3371.12	4850.73	1891.52		545.101
95572	95572	1	Shajiaodongyingshan	Shajiaodongyingshan	Nature Reserve	Nature Reserve	National	V	Not Applicable	0	0	0	46	20.1772	Not Applicable	0	Designated	1981	Not Reported	Not Reported	Not Reported	Not Reported	Not Reported	526	CN-43	CHN	CHN	0.502092	11	1.04139	142.819	0.920982		78550.4	21994.1	100544	38411.1	5718.47	44129.6	144674	56414.9	77.1664	111.035	43.2976	282.944	407.129	158.758		42.0688
555555846	555555846	1	Distrito De Manejo Integrado Cuchilla Jardin Tamesis	Distrito De Manejo Integrado Cuchilla Jardin Tamesis	Distritos Regionales De Manejo Integrado	Integrated Management Regional District	National	VI	Not Applicable	0	0	0	283	282.219	Not Applicable	0	Designated	2011	Sub-national ministry or agency	Not Reported	Corporaci├│n Aut├│noma Regional del Centro de Antioquia	http://runap.parquesnacionales.gov.co/	State Verified	1861	CO-ANT	COL	COL	0.536799	159	2.2014	145.022	0.952799		1.15293e+06	322819	1.47575e+06	563781	83933	647714	2.12346e+06	828032	1171.74	1686.03	657.457	4296.39	6182.1	2410.67		660.15
95571	95571	1	Xinningshunhuangshan	Xinningshunhuangshan	Nature Reserve	Nature Reserve	National	V	Not Applicable	0	0	0	35.33	61.8867	Not Applicable	0	Designated	1982	Not Reported	Not Reported	Not Reported	Not Reported	Not Reported	526	CN-43	CHN	CHN	2.17403	52	1.716	140.028	2.58738		364072	101940	466012	178031	26504.4	204536	670548	261477	1004.79	1445.8	563.783	3684.24	5301.28	2067.2		844.272
317135	317135	1	Arroyo Blanco	Arroyo Blanco	Natural Private Reserve	Natural Private Reserve	National	IV	Not Applicable	0	0	0	57.14	59.9621	Not Applicable	0	Designated	2001	Not Reported	Not Reported	Not Reported	Not Reported	State Verified	591	PY-13	PRY	PRY	7.93548	57	1.75587	181.936	8.34787		518518	145185	663703	253555	37748.1	291303	955006	372400	4617.09	6643.56	2590.62	16929.3	24359.7	9498.94		4389
352152	352152	1	Guariba	parque estadual guariba	Parque	Park	National	II	Not Applicable	0	0	0	710.998	715.572	Not Applicable	0	Designated	2005	Sub-national ministry or agency	Not Reported	Secretaria de Estado de Meio Ambiente e Desenvolvimento Sustent├ível do Amazonas	Not Reported	State Verified	1802	BR-AM	BRA	BRA	2.03055	595	2.77452	158.983	2.44202		4.72975e+06	1.32433e+06	6.05408e+06	2.31285e+06	344326	2.65717e+06	8.71125e+06	3.39691e+06	12320.2	17727.6	6912.76	45173.9	65001	25346.8		10244.3
8841	8841	1	Gunung Sojol	Gunung Sojol	Nature Reserve	Nature Reserve	National	Ia	Not Applicable	0	0	0	644.487	689.898	Not Applicable	0	Designated	1999	Federal or national ministry or agency	Not Reported	Balai KSDA Sulawesi Tengah	Not Reported	State Verified	1853	ID-SL	IDN	IDN	2.00319	573	2.75815	285.195	2.41186		8.17083e+06	2.28783e+06	1.04587e+07	3.99553e+06	594836	4.59037e+06	1.5049e+07	5.86829e+06	21020.7	30246.8	11794.6	77075.8	110905	43246.7		17458.9
242	242	1	Defensores del Chaco	Defensores del Chaco	National Park	National Park	National	II	Not Applicable	0	0	0	7800	7253.97	Not Applicable	0	Designated	1975	Not Reported	Not Reported	Not Reported	Not Reported	State Verified	591	PY-16	PRY	PRY	1.39045	5613	3.7492	39.0703	1.79694		1.09651e+07	3.07022e+06	1.40353e+07	5.36192e+06	798258	6.16018e+06	2.01955e+07	7.87512e+06	21017.2	30241.8	11792.6	77063.1	110887	43239.6		16262.8
19442	19442	1	Santa B├írbara	esta├º├úo ecol├│gica de santa b├írbara	Esta├º├úo Ecol├│gica	Ecological Station	National	Ia	Not Applicable	0	0	0	31.6445	31.7934	Not Applicable	0	Designated	1984	Sub-national ministry or agency	Not Reported	Instituto Florestal da Secretaria do Meio Ambiente do Estado de S├úo Paulo - SP	Not Reported	State Verified	1802	BR-SP	BRA	BRA	0.684211	20	1.30103	35.944	1.08767		35944	10064.3	46008.3	17576.6	2616.72	20193.3	66201.6	25814.9	41.7015	60.0046	23.3985	152.906	220.017	85.7943		26.2328
1789	1789	1	Eturnagaram	Eturnagaram	Sanctuary	Sanctuary	National	IV	Not Applicable	0	0	0	806.15	1189.67	Not Applicable	0	Designated	1953	Sub-national ministry or agency	Not Reported	Chief Wildlife Warden, State Forest Department	Not Reported	State Verified	1855	IN-AP	IND	IND	1.19794	890	2.94939	59.4769	1.60129		2.64672e+06	741082	3.3878e+06	1.29425e+06	192681	1.48693e+06	4.87473e+06	1.90087e+06	4520.71	6504.87	2536.54	16575.9	23851.2	9300.65		3381.98
95504	95504	1	Wuyishan	Wuyishan	Nature Reserve	Nature Reserve	National	V	Not Applicable	0	0	0	565.27	836.702	Not Applicable	0	Designated	1979	Not Reported	Not Reported	Not Reported	Not Reported	Not Reported	526	CN-35	CHN	CHN	1.07069	608	2.7839	252.776	1.47344		7.68439e+06	2.15163e+06	9.83602e+06	3.75767e+06	559424	4.31709e+06	1.41531e+07	5.51893e+06	12077.3	17378.1	6776.5	44283.4	63719.7	24847.2		8776.12
3307	3307	1	Sibun	Sibun	Forest Reserve	Forest Reserve	National	VI	Not Applicable	0	0	0	429.744	392.467	Not Applicable	0	Designated	1959	Federal or national ministry or agency	Not Reported	Forest Department	Not Reported	State Verified	1844	BZ-CY	BLZ	BLZ	1.23539	296	2.47129	285.627	1.63801		4.22727e+06	1.18364e+06	5.41091e+06	2.06714e+06	307746	2.37488e+06	7.78579e+06	3.03603e+06	7385.92	10627.7	4144.2	27081.7	38968.1	15195.4		5570.49
555569939	555569939	1	Khaptad - Buffer Zone	ÓñûÓñ¬ÓÑìÓññÓñí Óñ«ÓñºÓÑìÓñ»ÓñÁÓñ░ÓÑìÓññÓÑÇ ÓñòÓÑìÓñÀÓÑçÓññÓÑìÓñ░	Óñ«ÓñºÓÑìÓñ»ÓñÁÓñ░ÓÑìÓññÓÑÇ ÓñòÓÑìÓñÀÓÑçÓññÓÑìÓñ░	National Park - Buffer Zone	National	VI	Not Applicable	0	0	0	216	270.538	Not Applicable	0	Designated	2006	Federal or national ministry or agency	Not Reported	Department of National Parks and Wildlife Conservation (DNPWC)	Not Reported	State Verified	1778	Not Reported	NPL	NPL	0.572219	159	2.2014	149.768	0.97363		1.19065e+06	333383	1.52404e+06	582229	86679.5	668909	2.19294e+06	855127	1236.54	1779.26	693.814	4533.97	6523.96	2543.98		726.735
100747	100747	1	Laguna La Cocha Cerro Patascoy	Laguna La Cocha Cerro Patascoy	Reserva Forestal Protectora Nacional	Forest Reserve Protectress National	National	VI	Not Applicable	0	0	0	499.15	502.526	Not Applicable	0	Designated	1971	Federal or national ministry or agency	Not Reported	Ministerio de Ambiente y Desarrollo Sostenible	http://runap.parquesnacionales.gov.co/	State Verified	1861	CO-NAR	COL	COL	0.77119	331	2.51983	94.8915	1.17082		1.57045e+06	439727	2.01018e+06	767952	114329	882281	2.89246e+06	1.1279e+06	1961.31	2822.13	1100.48	7191.45	10347.8	4035.08		1291.86
18467	18467	1	Huai Sala	Huay Sala	Wildlife Sanctuary	Wildlife Sanctuary	National	Ia	Not Applicable	0	0	0	380	365.289	Not Applicable	0	Designated	1990	Federal or national ministry or agency	Not Reported	Department of National Park, Wildlife and Plant Conservation Office of Wildlife Conservation	Available	State Verified	881	Not Reported	THA	THA	1.03855	264	2.4216	279.635	1.43701		3.69118e+06	1.03353e+06	4.72471e+06	1.80499e+06	268718	2.07371e+06	6.79842e+06	2.65101e+06	5657.88	8141.16	3174.6	20745.6	29850.9	11640.2		4089.04
198361	198361	1	Itacaiunas	floresta nacional de itacaiunas	Floresta	Forest	National	VI	Not Applicable	0	0	0	1366.99	1376	Not Applicable	0	Designated	1998	Federal or national ministry or agency	Not Reported	Instituto Chico Mendes de Conserva├º├úo da Biodiversidade	Not Reported	State Verified	1802	BR-PA	BRA	BRA	8.42655	1314	3.1186	278.619	8.82416		1.83052e+07	5.12547e+06	2.34307e+07	8.95126e+06	1.33262e+06	1.02839e+07	3.37146e+07	1.31468e+07	172297	247919	96674.7	631755	909037	354474		164533
351869	351869	1	Lagoa Encantada	├írea de prote├º├úo ambiental lagoa encantada	├ürea de Prote├º├úo Ambiental	Environmental Protection Area	National	V	Not Applicable	0	0	0.254614	1584.02	1593.3	Not Applicable	0	Designated	1993	Sub-national ministry or agency	Not Reported	Secretaria do Meio Ambiente da Bahia	Not Reported	State Verified	1802	BR-BA	BRA	BRA	2.89044	1401	3.14644	184.558	3.28719		1.29283e+07	3.61992e+06	1.65482e+07	6.32193e+06	941179	7.26311e+06	2.38113e+07	9.28509e+06	45330.9	65226.9	25434.9	166213	239165	93261.2		39859.7
555512235	555512235	1	Salawin	Salawin	Wildlife Sanctuary	Wildlife Sanctuary	National	Ia	Not Applicable	0	0	0	955	884.38	Not Applicable	0	Designated	1978	Federal or national ministry or agency	Not Reported	Department of National Park, Wildlife and Plant Conservation Office of Wildlife Conservation	Not Reported	State Verified	881	TH-58	THA	THA	0.67785	558	2.74663	234.979	1.07433		6.55591e+06	1.83566e+06	8.39157e+06	3.20584e+06	477270	3.68311e+06	1.20747e+07	4.70846e+06	7512.76	10810.2	4215.37	27546.8	39637.3	15456.3		4740.18
478474	478474	1	Serra dos Pretos Forros	apa da serra dos pretos forros	├ürea de Prote├º├úo Ambiental	Environmental Protection Area	National	V	Not Applicable	0	0	0	27.1532	27.2806	Not Applicable	0	Designated	2000	Sub-national ministry or agency	Not Reported	Secretaria Municipal de Meio Ambiente do Rio de Janeiro - RJ	Not Reported	State Verified	1802	BR-RJ	BRA	BRA	0.481967	15	1.17609	38.5812	0.876557		28935.9	8102.05	37037.9	14149.6	2106.53	16256.2	53294.1	20781.7	27.0549	38.9294	15.1803	99.2012	142.741	55.6612		14.8759
306433	306433	1	Palawan Flora and Fauna Parcel 2	Palawan Flora and Fauna Parcel 2	Watershed Forest Reserve	Watershed Forest Reserve	National	V	Not Applicable	0	0	0	32.24	47.5627	Not Applicable	0	Designated	1985	Federal or national ministry or agency	Not Reported	Department of Environment and Natural Resouces Regional Office Mimaropa	Not Reported	State Verified	1841	PH-PLW	PHL	PHL	0.893281	33	1.51851	287.047	1.28748		473628	132616	606244	231604	34480.1	266084	872328	340160	650.439	935.921	364.957	2384.94	3431.71	1338.18		451.288
1079	1079	1	Upemba	Upemba	Parc National	National Park	National	II	Not Applicable	0	0	0	13673.6	13526.8	Not Applicable	0	Designated	0	Not Reported	Not Reported	Not Reported	Not Reported	Not Reported	825	CD-KA	COD	COD	0.812946	9119	3.95995	67.9254	1.2059		3.09706e+07	8.67177e+06	3.96424e+07	1.51446e+07	2.25466e+06	1.73993e+07	5.70417e+07	2.22431e+07	39837.2	57322	22352.4	146070	210181	81958.9		26855.9
555555804	555555804	1	Cerro Paramo De Miraflores	Cerro Paramo De Miraflores	Parque Natural Regional	Park Natural Regional	National	II	Not Applicable	0	0	0	356.64	358.803	Not Applicable	0	Designated	2005	Sub-national ministry or agency	Not Reported	Corporaci├│n Aut├│noma Regional del Alto Magdalena	http://runap.parquesnacionales.gov.co/	State Verified	1861	CO-CAQ	COL	COL	0.529694	206	2.31387	141.447	0.9226		1.4569e+06	407933	1.86484e+06	712426	106063	818489	2.68333e+06	1.04635e+06	1433.75	2063.03	804.468	5257.08	7564.44	2949.71		823.161
61479	61479	1	Casecnan	Casecan	Protected Landscape	Protected Landscape	National	V	Not Applicable	0	0	0	888.468	860.447	Not Applicable	0	Designated	2000	Federal or national ministry or agency	Not Reported	Protected Area Management Board under Department of Environment and Natural Resources (DENR)	Not Reported	State Verified	1841	PH-02	PHL	PHL	1.48666	681	2.83315	272	1.8784		9.26161e+06	2.59325e+06	1.18549e+07	4.52892e+06	674245	5.20317e+06	1.7058e+07	6.65168e+06	18556.8	26701.5	10412.1	68041.5	97905.4	38177.7		14686.7
115176	115176	1	Pen├¡nsula de Nicoya	Pen├¡nsula de Nicoya	Zona Protectora	Protective Zone	National	VI	Not Applicable	0	0	0	213.175	214.517	Not Applicable	0	Designated	1994	Not Reported	Not Reported	Not Reported	Not Reported	State Verified	811	CR-P	CRI	CRI	1.49277	170	2.23045	84.9631	1.88367		722186	202212	924398	353149	52575.1	405724	1.33012e+06	518674	1451.05	2087.92	814.175	5320.51	7655.72	2985.31		1149.93
1439	1439	1	Karuma	Karuma	Wildlife Reserve	Wildlife Reserve	National	III	Not Applicable	0	0	0	675	679.795	Not Applicable	0	Designated	1964	Federal or national ministry or agency	State	Not Reported	Not Reported	State Verified	524	UG-409	UGA	UGA	0.986219	487	2.68753	98.2822	1.37665		2.39317e+06	670088	3.06326e+06	1.17026e+06	174223	1.34448e+06	4.40775e+06	1.71878e+06	3514.19	5056.59	1971.79	12885.4	18540.8	7229.89		2517.54
95851	95851	1	Wuhua qirifeng	Wuhua qirifeng	Nature Reserve	Nature Reserve	National	V	Not Applicable	0	0	0	58.5	18.4869	Not Applicable	0	Designated	1990	Not Reported	Not Reported	Not Reported	Not Reported	Not Reported	526	CN-44	CHN	CHN	0.924171	13	1.11394	157.393	1.31423		102306	28645.6	130951	50027.4	7447.84	57475.3	188426	73475.9	143.417	206.363	80.4703	525.862	756.666	295.058		100.851
19706	19706	1	Maenam	Maenam	Sanctuary	Sanctuary	National	IV	Not Applicable	0	0	0	35.34	42.9371	Not Applicable	0	Designated	1987	Sub-national ministry or agency	Not Reported	Chief Wildlife Warden, State Forest Department	Not Reported	State Verified	1855	IN-SK	IND	IND	1.14087	32	1.50515	248.851	1.53081		398162	111485	509647	194701	28986.2	223687	733335	285960	650.143	935.495	364.791	2383.86	3430.15	1337.57		484.536
303065	303065	1	Ngoc Linh (Kon Tum)	Ngoc Linh (Kon Tum)	Nature Reserve	Nature Reserve	National	IV	Not Applicable	0	0	0	414.2	510.24	Not Applicable	0	Designated	1999	Sub-national ministry or agency	State	Not Reported	Not Reported	Not Reported	609	VN-28	VNM	VNM	2.78503	448	2.65128	278.015	3.17195		6.22754e+06	1.74371e+06	7.97125e+06	3.04527e+06	453365	3.49863e+06	1.14699e+07	4.47262e+06	21070.3	30318.2	11822.4	77257.8	111167	43348.9		18500.1
352165	352165	1	Cedro	floresta estadual de rendimento sustentado cedro	Floresta	Forest	National	VI	Not Applicable	0	0	0	25.6195	25.7828	Not Applicable	0	Designated	1996	Sub-national ministry or agency	Not Reported	Secretaria de Estado do Desenvolvimento Ambiental de Rond├┤nia	Not Reported	State Verified	1802	BR-RO	BRA	BRA	12.343	25	1.39794	225.542	12.7295		281927	78939.6	360867	137862	20524.3	158387	519253	202480	3828.03	5508.18	2147.88	14036.1	20196.7	7875.58		3711.8
64446	64446	1	Ruteng	Ruteng	Nature Recreation Park	Nature Recreation Park	National	V	Not Applicable	0	0	0	322.486	340.564	Not Applicable	0	Designated	1939	Federal or national ministry or agency	Not Reported	Balai Besar KSDA NTT	Not Reported	State Verified	1853	ID-NT	IDN	IDN	2.25277	291	2.46389	246.968	2.63647		3.59339e+06	1.00615e+06	4.59954e+06	1.75717e+06	261599	2.01876e+06	6.6183e+06	2.58077e+06	10105.5	14540.8	5670.11	37053.4	53316.3	20790.4		8634.76
1406	1406	1	Mae Tuen	Mae Tuen	Wildlife Sanctuary	Wildlife Sanctuary	National	Ia	Not Applicable	0	0	0	1173	1246.22	Not Applicable	0	Designated	1978	Federal or national ministry or agency	Not Reported	Department of National Park, Wildlife and Plant Conservation Office of Wildlife Conservation	Available	State Verified	881	TH-63	THA	THA	0.640316	780	2.89209	151.354	1.02305		5.9028e+06	1.65278e+06	7.55559e+06	2.88647e+06	429724	3.31619e+06	1.08718e+07	4.23939e+06	6441.42	9268.6	3614.24	23618.5	33984.9	13252.2		4031.64
20378	20378	1	Gunung Palung	Gunung Palung	National Park	National Park	National	II	Not Applicable	0	0	0.641363	900	1038.89	Not Applicable	0	Designated	1990	Federal or national ministry or agency	Not Reported	Balai Taman Nasional Gunung Palung	Not Reported	State Verified	1853	ID-KB	IDN	IDN	2.74251	912	2.95999	292.872	3.12409		1.3355e+07	3.73939e+06	1.70943e+07	6.53057e+06	972240	7.50281e+06	2.45971e+07	9.59153e+06	44503.5	64036.4	24970.7	163180	234800	91559.1		39067.8
313366	313366	1	Monte Temel├│n	Monte Temel├│n	Natural Reserve	Natural Reserve	National	IV	Not Applicable	0	0	0	230	259.007	Not Applicable	0	Designated	2000	Not Reported	Not Reported	Not Reported	Not Reported	State Verified	496	Not Reported	GNQ	GNQ	0.596381	158	2.19866	277.834	0.977637		2.19489e+06	614570	2.80946e+06	1.0733e+06	159788	1.23309e+06	4.04255e+06	1.57637e+06	2288.86	3293.46	1284.27	8392.49	12076	4708.98		1396.26
16848	16848	1	Pampa del Indio	Pampa del Indio	Parque Natural	Nature Park	National	II	Not Applicable	0	0	0	86.33	223.72	Not Applicable	0	Designated	1957	Sub-national ministry or agency	Not Reported	Not Reported	Not Reported	State Verified	1852	AR-H	ARG	ARG	3.53374	202	2.30535	56.7184	3.91371		572856	160400	733256	280127	41703.9	321831	1.05509e+06	411425	2391.46	3441.09	1341.83	8768.69	12617.3	4920.06		2159.28
95687	95687	1	Wuzhishan	Wuzhishan	Nature Reserve	Nature Reserve	National	V	Not Applicable	0	0	0	134.36	285.702	Not Applicable	0	Designated	1985	Not Reported	Not Reported	Not Reported	Not Reported	Not Reported	526	CN-46	CHN	CHN	2.84025	252	2.4014	281.178	3.22011		3.54284e+06	991995	4.53483e+06	1.73245e+06	257919	1.99037e+06	6.5252e+06	2.54447e+06	12168.9	17509.9	6827.89	44619.2	64202.9	25035.6		10733.4
300083	300083	1	R├¡o Turbio	R├¡o Turbio	Parque Provincial / Reserva Forestal	Provincial Park / Forest Reserve	National	II	Not Applicable	0	0	0	500	751.461	Not Applicable	0	Designated	1994	Sub-national ministry or agency	Not Reported	Not Reported	Not Reported	State Verified	1852	AR-U	ARG	ARG	0.984754	545	2.7364	91.9628	1.35781		2.50599e+06	701676	3.20766e+06	1.22543e+06	182436	1.40786e+06	4.61552e+06	1.7998e+06	3629.48	5222.49	2036.48	13308.1	19149.1	7467.1		2632.3
144	144	1	Tama	Tama	Parque Nacional Natural	Natural National Park	National	II	Not Applicable	0	0	0	480	518.194	Not Applicable	0	Designated	1977	Federal or national ministry or agency	Not Reported	Parques Nacionales Naturales de Colombia	http://runap.parquesnacionales.gov.co/	State Verified	1861	CO-BOY, CO-NSA	COL	COL	1.25691	401	2.60314	134.864	1.62425		2.70401e+06	757124	3.46114e+06	1.32226e+06	196852	1.51911e+06	4.98025e+06	1.94202e+06	4684.78	6740.96	2628.6	17177.5	24716.8	9638.2		3625.27
312953	312953	1	Klong Phanom	Klong Phanom	National Park	National Park	National	II	Not Applicable	0	0	0	410.4	423.778	Not Applicable	0	Designated	2000	Federal or national ministry or agency	Not Reported	Department of National Park, Wildlife and Plant Conservation Office of National Park	Not Reported	State Verified	881	TH-84	THA	THA	4.08621	389	2.58995	356.44	4.45153		6.93276e+06	1.94117e+06	8.87393e+06	3.39012e+06	504705	3.89483e+06	1.27688e+07	4.97911e+06	32918.8	47367.1	18470.5	120702	173679	67725.3		30217.3
555592386	555592386	1	Pdukkudiyrippu	Pdukkudiyrippu	Reserved Forest	Reserved Forest	National	Ib	Not Applicable	0	0	0	20.5623	22.2022	Not Applicable	0	Designated	2012	Federal or national ministry or agency	Not Reported	Forest Department	Not Reported	State Verified	1854	Not Reported	LKA	LKA	1.56466	18	1.25527	94.948	1.92993		85453.2	23926.9	109380	41786.6	6220.99	48007.6	157388	61372.5	175.913	253.123	98.7039	645.016	928.117	361.914		142.618
26077	26077	1	Teravil Oddusuddan	Teravil Oddusuddan	Reserved Forest	Reserved Forest	National	Ib	Not Applicable	0	0	0	380.426	382.99	Not Applicable	0	Designated	1921	Federal or national ministry or agency	Not Reported	Forest Department	Not Reported	State Verified	1854	Not Reported	LKA	LKA	1.16478	292	2.46538	106.62	1.52774		1.55666e+06	435863	1.99252e+06	761204	113325	874529	2.86705e+06	1.11799e+06	2536.7	3650.08	1423.33	9301.24	13383.6	5218.87		1934.04
9987	9987	1	Cameron Highlands	Cameron Highlands	Wildlife Sanctuary	Wildlife Sanctuary	National	IV	Not Applicable	0	0	0	677.97	681.738	Not Applicable	0	Designated	1962	Sub-national ministry or agency	State	Not Reported	Not Reported	Not Reported	598	MY-06	MYS	MYS	2.91915	607	2.78319	263.702	3.27857		8.00336e+06	2.24094e+06	1.02443e+07	3.91364e+06	582645	4.49629e+06	1.47406e+07	5.74801e+06	27988.9	40273.4	15704.4	102626	147669	57582.8		24920.5
555592394	555592394	1	Wattegama Kabilitta	Wattegama Kabilitta	Reserved Forest	Reserved Forest	National	Ib	Not Applicable	0	0	0	289.208	291.155	Not Applicable	0	Designated	2012	Federal or national ministry or agency	Not Reported	Forest Department	Not Reported	State Verified	1854	Not Reported	LKA	LKA	14.2408	284	2.45332	133.779	14.5996		1.89966e+06	531906	2.43157e+06	928936	138296	1.06723e+06	3.4988e+06	1.36434e+06	29583.4	42567.7	16599	108472	156082	60863.2		28856.4
27437	27437	1	Nagapaduwan	Nagapaduwan	Reserved Forest	Reserved Forest	National	Ib	Not Applicable	0	0	0	40.2596	40.527	Not Applicable	0	Designated	1979	Federal or national ministry or agency	Not Reported	Forest Department	Not Reported	State Verified	1854	Not Reported	LKA	LKA	0.384075	21	1.32222	92.6552	0.741209		97288	27240.6	124529	47573.8	7082.56	54656.4	179185	69872.2	76.9181	110.678	43.1583	282.033	405.819	158.247		39.8569
306474	306474	1	Balinsasayao Twin Lakes	Balinsasayao Twin Lakes	Natural Park	Natural Park	National	II	Not Applicable	0	0	0	80.1605	80.738	Not Applicable	0	Designated	2000	Federal or national ministry or agency	Not Reported	Protected Area Management Board under Department of Environment and Natural Resources (DENR)	Not Reported	State Verified	1841	PH-NER	PHL	PHL	1.1797	62	1.79239	238.015	1.53623		737846	206597	944443	360807	53715.2	414522	1.35897e+06	529921	1209.07	1739.74	678.401	4433.25	6379.04	2487.47		928.464
957	957	1	Queen Elizabeth	Queen Elizabeth	National Park	National Park	National	II	Not Applicable	0	0	0	2056	2112.68	Not Applicable	0	Designated	1952	Federal or national ministry or agency	State	Not Reported	Not Reported	State Verified	524	UG-402	UGA	UGA	0.425984	1156	3.06296	79.1739	0.778519		4.57625e+06	1.28135e+06	5.8576e+06	2.23779e+06	333151	2.57094e+06	8.42854e+06	3.28666e+06	3800.21	5468.15	2132.28	13934.1	20049.9	7818.34		2079.37
302921	302921	1	Guanaroca - Gavilanes	Guanaroca - Gavilanes	Wildlife Refuge	Wildlife Refuge	National	IV	Not Applicable	0	13.77	0	30.38	30.4412	Not Applicable	0	Designated	2001	Federal or national ministry or agency	Not Reported	Empresa Nacional para la Protecci├│n de la Flora y la Fauna (ENPFF)	Not Reported	State Verified	532	CU-06	CUB	CUB	0.445104	17	1.23045	32.3132	0.797029		27466.2	7690.55	35156.8	13431	1999.54	15430.5	50587.3	19726.2	23.3508	33.5996	13.102	85.6196	123.199	48.0406		13.0403
315627	315627	1	Zhangjiajiedani	Zhangjiajiedani	Nature Reserve	Nature Reserve	National	V	Not Applicable	0	0	0	142.85	7720.71	Not Applicable	0	Designated	0	Not Reported	Not Reported	Not Reported	Not Reported	Not Reported	526	CN-43	CHN	CHN	0.419921	4204	3.62366	131.658	0.77119		2.76746e+07	7.74889e+06	3.54235e+07	1.35329e+07	2.01471e+06	1.55476e+07	5.09711e+07	1.98759e+07	22765.2	32757	12773.4	83472.5	120109	46835.9		12395.9
37253	37253	1	Burdon Canal	Burdon Canal	Burdon Canal Nature Reserve	Nature Reserve	National	Ia	Not Applicable	0	0	0	19.688	19.8312	Not Applicable	0	Designated	1992	Federal or national ministry or agency	Not Reported	Forest Department	Not Reported	State Verified	1844	BZ-BZ	BLZ	BLZ	0.437209	11	1.04139	115.995	0.788215		63797.1	17863.2	81660.3	31196.8	4644.43	35841.2	117502	45819.1	53.6383	77.1804	30.0961	196.674	282.995	110.352		29.7522
302590	302590	1	Alturas de Banao (El Naranjal)	Alturas de Banao (El Naranjal)	Ecological Reserve	Ecological Reserve	National	II	Not Applicable	0	0	0	61.77	61.9089	Not Applicable	0	Designated	0	Federal or national ministry or agency	State	Not Reported	Not Reported	State Verified	532	Not Reported	CUB	CUB	0.427547	34	1.53148	171.731	0.778498		291943	81744	373687	142760	21253.4	164014	537701	209673	242.429	348.832	136.025	888.905	1279.05	498.759		133.141
19993	19993	1	Catatumbo - Bari	Catatumbo - Bari	Parque Nacional Natural	Natural National Park	National	II	Not Applicable	0	0	0	1581.25	1623.2	Not Applicable	0	Designated	1989	Federal or national ministry or agency	Not Reported	Parques Nacionales Naturales de Colombia	http://runap.parquesnacionales.gov.co/	State Verified	1861	CO-CES, CO-NSA	COL	COL	1.65247	1340	3.1271	255.351	2.0017		1.71085e+07	4.79039e+06	2.18989e+07	8.36607e+06	1.2455e+06	9.61157e+06	3.15105e+07	1.22873e+07	36529.3	52562.2	20496.4	133941	192728	75153.3		30156
18441	18441	1	Mizan-Teferi	Mizan-Teferi	Controlled Hunting Area	Controlled Hunting Area	National	VI	Not Applicable	0	0	0	0	3166.8	Not Applicable	0	Designated	1985	Not Reported	Not Reported	Not Reported	Not Reported	State Verified	63	Not Reported	ETH	ETH	2.27592	2748	3.43902	103.594	2.62277		1.42338e+07	3.98548e+06	1.82193e+07	6.96035e+06	1.03622e+06	7.99657e+06	2.62159e+07	1.02227e+07	39820.9	57298.5	22343.2	146010	210095	81925.2		34554.7
315701	315701	1	Liuyangdaweishan	Liuyangdaweishan	Nature Reserve	Nature Reserve	National	V	Not Applicable	0	0	0	52.2	90.8883	Not Applicable	0	Designated	0	Not Reported	Not Reported	Not Reported	Not Reported	Not Reported	526	CN-43	CHN	CHN	0.483811	53	1.72428	163.667	0.829675		433718	121441	555159	212088	31574.7	243663	798822	311497	383.835	552.302	215.367	1407.39	2025.11	789.68		223.827
20054	20054	1	Dinira	Dinira	National Park	National Park	National	II	Not Applicable	0	0	0	420	290.773	Not Applicable	0	Designated	1988	Not Reported	State	Not Reported	Not Reported	State Verified	285	VE-K	VEN	VEN	0.896049	210	2.32222	81.8796	1.2407		859735	240726	1.10046e+06	420411	62588.7	482999	1.58346e+06	617462	1137.78	1637.16	638.403	4171.87	6002.94	2340.81		821.723
20125	20125	1	Santchou	R├®serve de Faune de Santchou	R├®serve de Faune	Wildlife Reserve	National	IV	Not Applicable	0	0	0	70	95.6836	Not Applicable	0	Designated	1964	Not Reported	Not Reported	State	Not Reported	State Verified	1701	CM-OU	CMR	CMR	0.465465	55	1.74036	153.831	0.809771		423036	118450	541486	206865	30797	237662	779148	303825	365.4	525.776	205.024	1339.8	1927.85	751.753		210.036
333	333	1	El Gu├ícharo	El Gu├ícharo	National Park	National Park	National	II	Not Applicable	0	0	0	627	536.51	Not Applicable	0	Designated	1975	Not Reported	State	Not Reported	Not Reported	State Verified	285	VE-N	VEN	VEN	0.726281	364	2.5611	161.897	1.07048		2.94652e+06	825026	3.77155e+06	1.44085e+06	214507	1.65536e+06	5.4269e+06	2.11619e+06	3364.49	4841.18	1887.79	12336.4	17751	6921.9		2282.67
300059	300059	1	Lago Baggilt	Lago Baggilt	Area Natural Protegida	Protected Nature Area	National	VI	Not Applicable	0	0	0	15	17.3	Not Applicable	0	Designated	1996	Sub-national ministry or agency	Not Reported	Not Reported	Not Reported	State Verified	1852	AR-U	ARG	ARG	0.46988	10	1	98.8639	0.812894		49431.9	13840.9	63272.9	24172.2	3598.65	27770.9	91043.7	35502	42.8618	61.6741	24.0495	157.16	226.138	88.1814		24.7755
312943	312943	1	Ta Phraya	Ta Phraya	National Park	National Park	National	II	Not Applicable	0	0	0	594	692.819	Not Applicable	0	Designated	1996	Federal or national ministry or agency	Not Reported	Department of National Park, Wildlife and Plant Conservation Office of National Park	Available	State Verified	881	TH-31	THA	THA	0.388614	370	2.5682	209.925	0.727674		3.88362e+06	1.08741e+06	4.97103e+06	1.89909e+06	282728	2.18182e+06	7.15285e+06	2.78922e+06	3014.41	4337.45	1691.37	11052.8	15904	6201.68		1609.85
12176	12176	1	Xe Pian	Xe Pian	National Biodiversity Conservation Area	National Biodiversity Conservation Area	National	VI	Not Applicable	0	0	0	2400	2617.25	Not Applicable	0	Designated	1993	Not Reported	Not Reported	Not Reported	Not Reported	Not Reported	834	LA-CH	LAO	LAO	1.02057	1970	3.29447	249.067	1.35588		2.45331e+07	6.86928e+06	3.14024e+07	1.19967e+07	1.78601e+06	1.37827e+07	4.51851e+07	1.76197e+07	35481.6	51054.7	19908.5	130099	187201	72997.8		26706.9
938	938	1	Khao Chamao-Khao Wong	Khao Chamao-Khao Wong	National Park	National Park	National	II	Not Applicable	0	0	0	83.68	82.1937	Not Applicable	0	Designated	1975	Federal or national ministry or agency	Not Reported	Department of National Park, Wildlife and Plant Conservation Office of National Park	Available	State Verified	881	TH-21	THA	THA	1.4786	67	1.82607	302.422	1.81391		1.01311e+06	283671	1.29678e+06	495412	73754.6	569166	1.86595e+06	727617	1960.21	2820.55	1099.86	7187.42	10342	4032.82		1597.86
36096	36096	1	Pico Cristal	Pico Cristal	National Park	National Park	National	II	Not Applicable	0	0	0	185.37	185.786	Not Applicable	0	Designated	1930	Federal or national ministry or agency	State	Not Reported	Not Reported	State Verified	532	Not Reported	CUB	CUB	5.39394	175	2.24304	207.537	5.72639		1.81595e+06	508466	2.32441e+06	887999	132201	1.0202e+06	3.34461e+06	1.30421e+06	11092.1	15960.5	6223.7	40671	58521.7	22820.2		10448.1
1425	1425	1	Khao Angruenai	Khao Angrunai	Wildlife Sanctuary	Wildlife Sanctuary	National	Ia	Not Applicable	0	0	0	1078.96	1006.45	Not Applicable	0	Designated	1977	Federal or national ministry or agency	Not Reported	Department of National Park, Wildlife and Plant Conservation Office of Wildlife Conservation	Available	State Verified	881	TH-24	THA	THA	0.807447	713	2.85309	311.526	1.13977		1.11059e+07	3.10965e+06	1.42155e+07	5.43078e+06	808509	6.23929e+06	2.04548e+07	7.97625e+06	13502	19428.2	7575.92	49507.5	71236.7	27778.4		9565.24
317268	317268	1	Masbait	Masbait	Wildlife Reserve	Wildlife Reserve	National	IV	Not Applicable	0	0	0	62.5	68.9325	Not Applicable	0	Designated	1985	Federal or national ministry or agency	Not Reported	Balai KSDA Maluku	Not Reported	State Verified	1853	ID-MA	IDN	IDN	1.30864	55	1.74036	275.885	1.64014		758683	212431	971115	370996	55232.1	426228	1.39734e+06	544886	1327.31	1909.87	744.744	4866.79	7002.86	2730.73		1059.03
555555856	555555856	1	Drmi De Los Paramos De Guantiva Y La Rusia Bosques De Roble Y Sus Zonas Aleda├▒as	Drmi De Los Paramos De Guantiva Y La Rusia Bosques De Roble Y Sus Zonas Aleda├▒as	Distritos Regionales De Manejo Integrado	Integrated Management Regional District	National	VI	Not Applicable	0	0	0	1256.69	1277.25	Not Applicable	0	Designated	2011	Sub-national ministry or agency	Not Reported	Corporaci├│n Aut├│noma Regional de Santander	http://runap.parquesnacionales.gov.co/	State Verified	1861	CO-BOY	COL	COL	0.504689	771	2.88705	117.675	0.836075		4.53638e+06	1.27019e+06	5.80656e+06	2.21829e+06	330248	2.54854e+06	8.3551e+06	3.25803e+06	4045.6	5821.24	2269.96	14833.9	21344.5	8323.19		2442.09
8117	8117	1	Yapen Tengah	Yapen Tengah	Nature Reserve	Nature Reserve	National	Ia	Not Applicable	0	0	0.049153	590	1135.25	Not Applicable	0	Designated	1982	Federal or national ministry or agency	Not Reported	Balai Besar KSDA Papua	Not Reported	State Verified	1853	ID-PA	IDN	IDN	0.906503	832	2.92012	266.27	1.23691		1.10768e+07	3.10152e+06	1.41784e+07	5.41658e+06	806395	6.22297e+06	2.04013e+07	7.95539e+06	14614.5	21028.8	8200.08	53586.3	77105.7	30067		10710.6
138	138	1	Los Farallones De Cali	Los Farallones De Cali	Parque Nacional Natural	Natural National Park	National	II	Not Applicable	0	0	0	1500	1990.75	Not Applicable	0	Designated	1978	Federal or national ministry or agency	Not Reported	Parques Nacionales Naturales de Colombia	http://runap.parquesnacionales.gov.co/	State Verified	1861	CO-VAC	COL	COL	0.607275	1290	3.11059	167.677	0.937154		1.08152e+07	3.02825e+06	1.38434e+07	5.28862e+06	787344	6.07596e+06	1.99194e+07	7.76745e+06	10811.2	15556.3	6066.09	39641	57039.7	22242.3		7005.63
168	168	1	Rinc├│n de la Vieja	Rinc├│n de la Vieja	Parque Nacional	National Park	National	II	Not Applicable	0	0	0	141.218	142.105	Not Applicable	0	Designated	1974	Not Reported	Not Reported	Not Reported	Not Reported	State Verified	811	CR-G	CRI	CRI	0.709163	97	1.98677	224.683	1.03893		1.08971e+06	305119	1.39483e+06	532869	79331	612200	2.00703e+06	782631	1207.61	1737.63	677.58	4427.89	6371.31	2484.46		824.303
555555782	555555782	1	San Lorenzo	San Lorenzo	Reservas Forestales Protectoras Regionales	Forest Reserve Protectress Regional	National	VI	Not Applicable	0	0	0	49.5988	46.0315	Not Applicable	0	Designated	2011	Sub-national ministry or agency	Not Reported	Corporaci├│n Aut├│noma Regional de las cuencas de los r├¡os Rionegro y Nare	http://runap.parquesnacionales.gov.co/	State Verified	1861	CO-ANT	COL	COL	1.82402	39	1.59106	210.752	2.15288		410967	115071	526037	200963	29918.4	230881	756918	295156	943.745	1357.96	529.53	3460.4	4979.19	1941.61		799.584
555512229	555512229	1	Mae Wang	Mae Wang	National Park	National Park	National	II	Not Applicable	0	0	0	119.63	126.76	Not Applicable	0	Designated	2009	Federal or national ministry or agency	Not Reported	Department of National Park, Wildlife and Plant Conservation Office of National Park	Not Reported	State Verified	881	TH-50	THA	THA	0.526016	78	1.89209	146.224	0.85484		570275	159677	729952	278864	41516	320380	1.05033e+06	409571	519.993	748.222	291.765	1906.64	2743.48	1069.81		319.972
555569933	555569933	1	Rara - Buffer Zone	Óñ░Óñ¥Óñ░Óñ¥ Óñ«ÓñºÓÑìÓñ»ÓñÁÓñ░ÓÑìÓññÓÑÇ ÓñòÓÑìÓñÀÓÑçÓññÓÑìÓñ░	Óñ«ÓñºÓÑìÓñ»ÓñÁÓñ░ÓÑìÓññÓÑÇ ÓñòÓÑìÓñÀÓÑçÓññÓÑìÓñ░	National Park - Buffer Zone	National	VI	Not Applicable	0	0	0	198	198.556	Not Applicable	0	Designated	2006	Federal or national ministry or agency	Not Reported	Department of National Parks and Wildlife Conservation (DNPWC)	Not Reported	State Verified	1778	Not Reported	NPL	NPL	0.845318	143	2.15534	179.674	1.17373		1.28467e+06	359707	1.64437e+06	628202	93523.8	721726	2.3661e+06	922648	1608.37	2314.3	902.447	5897.36	8485.75	3308.97		1158.35
318	318	1	Perij├í	Perij├í	National Park	National Park	National	II	Not Applicable	0	0	0	2952.88	2961.43	Not Applicable	0	Designated	1978	Not Reported	State	Not Reported	Not Reported	State Verified	285	VE-V	VEN	VEN	0.538795	1845	3.266	203.416	0.864824		1.87651e+07	5.25423e+06	2.40193e+07	9.17613e+06	1.3661e+06	1.05422e+07	3.45616e+07	1.34771e+07	17310.4	24908.1	9712.76	63471.5	91329.6	35613.5		10784.6
27967	27967	1	Rajawaka	Rajawaka	Reserved Forest	Reserved Forest	National	Ib	Not Applicable	0	0	0	26.1523	26.3333	Not Applicable	0	Designated	2008	Federal or national ministry or agency	Not Reported	Forest Department	Not Reported	State Verified	1854	Not Reported	LKA	LKA	0.369718	14	1.14613	163.023	0.69542		114116	31952.6	146069	55802.9	8307.67	64110.6	210180	81958.4	84.6495	121.803	47.4963	310.381	446.61	174.153		45.0036
2221	2221	1	Uru├ºu├¡-Una	esta├º├úo ecol├│gica de uru├ºu├¡-una	Esta├º├úo Ecol├│gica	Ecological Station	National	Ia	Not Applicable	0	0	0	1351.22	1359.92	Not Applicable	0	Designated	1981	Federal or national ministry or agency	Not Reported	Instituto Chico Mendes de Conserva├º├úo da Biodiversidade	Not Reported	State Verified	1802	BR-PI	BRA	BRA	0.700181	929	2.96802	32.5211	1.02496		1.51061e+06	422970	1.93358e+06	738686	109972	848658	2.78223e+06	1.08492e+06	1651.53	2376.4	926.663	6055.61	8713.46	3397.77		1128.21
313007	313007	1	Doi Jong	Doi Jong	National Park	National Park	National	II	Not Applicable	0	0	0	346.18	520.765	Not Applicable	0	Proposed	0	Federal or national ministry or agency	Not Reported	Department of National Park, Wildlife and Plant Conservation Office of National Park	Not Reported	State Verified	881	TH-52	THA	THA	0.441233	300	2.47712	218.437	0.76593		3.27656e+06	917437	4.194e+06	1.60224e+06	238534	1.84077e+06	6.03477e+06	2.35323e+06	2676.92	3851.84	1502.01	9815.39	14123.4	5507.35		1542.11
555592280	555592280	1	Malassnagala	Malassnagala	Reserved Forest	Reserved Forest	National	Ib	Not Applicable	0	0	0	97.1284	97.7989	Not Applicable	0	Designated	2012	Federal or national ministry or agency	Not Reported	Forest Department	Not Reported	State Verified	1854	Not Reported	LKA	LKA	0.904255	72	1.85733	57.856	1.22827		208282	58318.9	266601	101850	15162.9	117013	383613	149588	272.88	392.649	153.112	1000.56	1439.71	561.409		200.896
20337	20337	1	Bushimaie	Bushimaie	Domaine de Chasse	Hunting Area	National	VI	Not Applicable	0	0	0	4368.7	4358.65	Not Applicable	0	Designated	0	Not Reported	Not Reported	Not Reported	Not Reported	Not Reported	825	Not Reported	COD	COD	2.28479	3818	3.58184	66.5757	2.60833		1.27093e+07	3.55861e+06	1.62679e+07	6.21485e+06	925238	7.14009e+06	2.3408e+07	9.12782e+06	35360.1	50879.8	19840.3	129654	186559	72747.8		30974
351786	351786	1	Verde Para Sempre	reserva extrativista verde para sempre	Reserva Extrativista	Extractive Reserve	National	VI	Not Applicable	0	0	25.1027	12893.6	12979.4	Not Applicable	0	Designated	2004	Federal or national ministry or agency	Not Reported	Instituto Chico Mendes de Conserva├º├úo da Biodiversidade	Not Reported	State Verified	1802	BR-PA	BRA	BRA	1.81607	11018	4.0421	191.003	2.13937		1.05224e+08	2.94626e+07	1.34686e+08	5.14543e+07	7.66028e+06	5.91146e+07	1.93801e+08	7.55716e+07	240119	345509	134729	880438	1.26687e+06	494008		203833
33522	33522	1	Presidente Figueiredo - Caverna do Moroaga	├írea de prote├º├úo ambiental de presidente figueiredo - caverna do moroaga	├ürea de Prote├º├úo Ambiental	Environmental Protection Area	National	V	Not Applicable	0	0	0	4085.57	4113	Not Applicable	0	Designated	1990	Sub-national ministry or agency	Not Reported	Secretaria de Estado de Meio Ambiente e Desenvolvimento Sustent├ível do Amazonas	Not Reported	State Verified	1802	BR-AM	BRA	BRA	3.35429	3752	3.57426	210.401	3.67702		3.94712e+07	1.10519e+07	5.05232e+07	1.93014e+07	2.87351e+06	2.21749e+07	7.26981e+07	2.83482e+07	154812	222760	86864.2	567645	816788	318502		141224
555556060	555556060	1	R├®serve totale de faune de Talikourou	R├®serve totale de faune de Talikourou	R├®serve Totale de Faune	Total Wildlife Reserve	National	IV	Not Applicable	0	0	0	130	132.73	Not Applicable	0	Designated	1959	Federal or national ministry or agency	Not Reported	Etat	Existing	State Verified	1817	ML-1	MLI	MLI	0.326774	67	1.82607	52.6	0.647357		176210	49338.8	225549	86166.6	12828.1	98994.7	324543	126554	121.675	175.08	68.2713	446.143	641.958	250.328		61.4196
555592383	555592383	1	Thunukkai	Thunukkai	Reserved Forest	Reserved Forest	National	Ib	Not Applicable	0	0	0	254.059	255.758	Not Applicable	0	Designated	2012	Federal or national ministry or agency	Not Reported	Forest Department	Not Reported	State Verified	1854	Not Reported	LKA	LKA	0.835727	185	2.26717	88.7749	1.15537		821167	229927	1.05109e+06	401551	59781	461332	1.51243e+06	589762	1012.01	1456.18	567.83	3710.69	5339.33	2082.04		732.024
478116	478116	1	Loma Guaconejo	Loma Guaconejo	Reservas Cient├¡ficas	Scientific Reserve	National	Ia	Not Applicable	0	0	0	23.4	23.4116	Not Applicable	0	Designated	1996	Federal or national ministry or agency	Not Reported	Secretaria de Estado de Medio Ambiente y Recursos Naturales - Subsecretar├¡a de Estado de ├üreas Protegidas y Biodiversidad	Not Reported	State Verified	830	Not Reported	DOM	DOM	0.680934	16	1.20412	273.854	0.99636		219083	61343.3	280426	107132	15949.3	123081	403507	157346	232.838	335.032	130.644	853.739	1228.45	479.028		159.127
352038	352038	1	Juquery	parque estadual do juquery	Parque	Park	National	II	Not Applicable	0	0	0	19.7829	19.8743	Not Applicable	0	Designated	1993	Sub-national ministry or agency	Not Reported	Funda├º├úo para Conserva├º├úo e a Produ├º├úo Florestal do Estado de S├úo Paulo	Not Reported	State Verified	1802	BR-SP	BRA	BRA	0.478261	12	1.07918	114.752	0.79209		68851.3	19278.4	88129.7	33668.3	5012.38	38680.7	126810	49449	58.1722	83.7044	32.6401	213.298	306.916	119.68		35.1241
2308	2308	1	Andringitra	Andringitra	National Park	National Park	National	II	Not Applicable	0	0	0	309.883	311.454	Not Applicable	0	Designated	1927	Not Reported	Not Reported	Not Reported	Not Reported	State Verified	729	MG-F	MDG	MDG	0.65785	211	2.32428	105.279	0.971042		1.11069e+06	310994	1.42169e+06	543128	80858.4	623987	2.04567e+06	797699	1150.43	1655.36	645.5	4218.25	6069.66	2366.83		779.38
3851	3851	1	Ladan Hills (Productive Production)	Ladan Hills (Productive Production)	Forest Reserve	Forest Reserve	National	Ia	Not Applicable	0	0	0	113.57	72.5567	Not Applicable	0	Designated	1950	Not Reported	Not Reported	Not Reported	Not Reported	Not Reported	602	BN-TU	BRN	BRN	1.65217	61	1.78533	317.143	1.96518		967286	270840	1.23813e+06	473003	70418.4	543421	1.78155e+06	694705	2027.62	2917.56	1137.69	7434.61	10697.7	4171.52		1704.67
1495	1495	1	Meru Betiri	Meru Betiri	National Park	National Park	National	II	Not Applicable	0	0	7.26781	580	530.114	Not Applicable	0	Designated	1982	Federal or national ministry or agency	Not Reported	Balai Taman Nasional Meru Betiri	Not Reported	State Verified	1853	ID-JI	IDN	IDN	1.20164	421	2.62428	311.108	1.51308		6.54882e+06	1.83367e+06	8.38249e+06	3.20237e+06	476754	3.67913e+06	1.20616e+07	4.70336e+06	10569.5	15208.5	5930.49	38754.9	55764.6	21745.1		8393.98
7446	7446	1	Mlilwane Wildlife Sanctuary	Mlilwane Wildlife Sanctuary	Nature Reserve	Nature Reserve	National	II	Not Applicable	0	0	0	45.8281	46.0137	Not Applicable	0	Designated	1963	Not Reported	Not Reported	Not Reported	Not Reported	State Verified	1836	SZ-HH	SWZ	SWZ	3.25651	42	1.62325	58.5218	3.56771		122896	34410.8	157307	60096	8946.81	69042.8	226349	88263.7	467.687	672.958	262.416	1714.85	2467.51	962.194		426.891
352160	352160	1	Maracatiara	reserva extrativista maracatiara	Reserva Extrativista	Extractive Reserve	National	VI	Not Applicable	0	0	0	86.6002	87.1522	Not Applicable	0	Designated	1995	Sub-national ministry or agency	Not Reported	Secretaria de Estado do Desenvolvimento Ambiental de Rond├┤nia	Not Reported	State Verified	1802	BR-RO	BRA	BRA	8.24838	84	1.92428	236.585	8.55791		993655	278223	1.27188e+06	485897	72338.1	558235	1.83011e+06	713643	9070.52	13051.6	5089.41	33258.6	47855.9	18661.2		8742.45
136	136	1	Nevado Del Huila	Nevado Del Huila	Parque Nacional Natural	Natural National Park	National	II	Not Applicable	0	0	0	1580	1670.27	Not Applicable	0	Designated	1977	Federal or national ministry or agency	Not Reported	Parques Nacionales Naturales de Colombia	http://runap.parquesnacionales.gov.co/	State Verified	1861	CO-CAU, CO-HUI, CO-TOL	COL	COL	0.343666	880	2.94448	87.0512	0.652291		3.83025e+06	1.07247e+06	4.90273e+06	1.87299e+06	278843	2.15184e+06	7.05456e+06	2.75089e+06	2665	3834.69	1495.32	9771.68	14060.5	5482.83		1404.08
12659	12659	1	Volc├ín Cosiguina	Volc├ín Cosiguina	Reserva Natural	Nature Reserve	National	IV	Not Applicable	0	0	0.205456	41	125.453	Not Applicable	0	Designated	1983	Federal or national ministry or agency	Joint ownership	Not Reported	Not Reported	State Verified	820	NI-CI	NIC	NIC	2.37026	111	2.04532	86.6037	2.67888		480651	134582	615233	235038	34991.4	270030	885262	345203	1373.44	1976.26	770.63	5035.96	7246.27	2825.64		1215.22
148	148	1	Las Orquideas	Las Orquideas	Parque Nacional Natural	Natural National Park	National	II	Not Applicable	0	0	0	320	292.668	Not Applicable	0	Designated	1974	Federal or national ministry or agency	Not Reported	Parques Nacionales Naturales de Colombia	http://runap.parquesnacionales.gov.co/	State Verified	1861	CO-ANT	COL	COL	0.544602	187	2.27184	199.486	0.852341		1.8652e+06	522255	2.38745e+06	912081	135786	1.04787e+06	3.43532e+06	1.33958e+06	1695.77	2440.05	951.485	6217.82	8946.86	3488.78		1083.51
10246	10246	1	Bhairamgarh	Bhairamgarh	Sanctuary	Sanctuary	National	IV	Not Applicable	0	0	0	138.95	164.652	Not Applicable	0	Designated	1983	Sub-national ministry or agency	Not Reported	Chief Wildlife Warden, State Forest Department	Not Reported	State Verified	1855	IN-CT	IND	IND	0.997244	126	2.10037	95.9786	1.30316		604665	169306	773972	295681	44019.6	339701	1.11367e+06	434271	840.506	1209.41	471.603	3081.86	4434.5	1729.21		643.199
21225	21225	1	Acambuco	Acambuco	Reserva de Flora y Fauna	Flora and Fauna Reserve	National	VI	Not Applicable	0	0	0	82.66	80.4239	Not Applicable	0	Designated	2004	Sub-national ministry or agency	Not Reported	Not Reported	Not Reported	State Verified	1852	AR-A	ARG	ARG	4.22198	75	1.87506	183.741	4.5273		689027	192928	881955	336934	50161.2	387095	1.26905e+06	494859	3327.4	4787.81	1866.98	12200.5	17555.3	6845.6		3102.99
32788	32788	1	Mlela	Mlela	Game Controlled Area	Game Controlled Area	National	VI	Not Applicable	0	0	0	30	45.6757	Not Applicable	0	Designated	1974	Not Reported	Not Reported	Not Reported	Not Reported	State Verified	845	Not Reported	TZA	TZA	0.886792	34	1.53148	38.9206	1.19132		66165	18526.2	84691.2	32354.7	4816.81	37171.5	121863	47519.7	84.0785	120.981	47.1759	308.288	443.597	172.978		62.5862
95801	95801	1	Maicaogou	Maicaogou	Nature Reserve	Nature Reserve	National	V	Not Applicable	0	0	0	36.74	35.1302	Not Applicable	0	Designated	1982	Not Reported	Not Reported	Not Reported	Not Reported	Not Reported	526	CN-62	CHN	CHN	0.31982	18	1.25527	157.761	0.624184		141984	39755.7	181740	69430.4	10336.5	79766.9	261507	101973	94.5328	136.024	53.0418	346.62	498.754	194.486		48.4367
352032	352032	1	Gr├úo Mogol	parque estadual gr├úo mogol	Parque	Park	National	II	Not Applicable	0	0	0	348.607	350.578	Not Applicable	0	Designated	1998	Sub-national ministry or agency	Not Reported	Instituto Estadual de Florestas de Minas Gerais	Not Reported	State Verified	1802	BR-MG	BRA	BRA	0.776993	252	2.4014	27.9508	1.08094		352180	98610.4	450791	172216	25638.7	197855	648645	252936	406.064	584.289	227.84	1488.9	2142.39	835.414		291.884
312902	312902	1	Panlaung-Pyadalin Cave	Panlaung-Pyadalin Cave	Wildlife Sanctuary	Wildlife Sanctuary	National	IV	Not Applicable	0	0	0	334	350.58	Not Applicable	0	Designated	2002	Federal or national ministry or agency	Not Reported	Nature and Wildlife Conservation Division	Annual management plan	Not Reported	1687	MM-17	MMR	MMR	0.819087	256	2.40824	203.728	1.1217		2.60772e+06	730162	3.33788e+06	1.27518e+06	189842	1.46502e+06	4.8029e+06	1.87286e+06	3120.09	4489.52	1750.66	11440.3	16461.6	6419.1		2278.35
97991	97991	1	Crocker Range	Crocker Range	Virgin Jungle Reserve	Virgin Jungle Reserve	National	Ia	Not Applicable	0	0	0	32.99	33.2125	Not Applicable	0	Designated	1984	Sub-national ministry or agency	Not Reported	Not Reported	Not Reported	State Verified	612	MY-12	MYS	MYS	4.23077	31	1.49136	317.287	4.53273		491795	137703	629498	240488	35802.7	276290	905788	353207	2377.78	3421.41	1334.16	8718.54	12545.2	4891.92		2219.38
478426	478426	1	Renascer	reserva extrativista renascer	Reserva Extrativista	Extractive Reserve	National	VI	Not Applicable	0	0	0	2115.32	2129.43	Not Applicable	0	Designated	2009	Federal or national ministry or agency	Not Reported	Instituto Chico Mendes de Conserva├º├úo da Biodiversidade	Not Reported	State Verified	1802	BR-PA	BRA	BRA	3.12663	1945	3.28892	202.141	3.4231		1.96582e+07	5.5043e+06	2.51625e+07	9.61287e+06	1.43112e+06	1.1044e+07	3.62065e+07	1.41185e+07	71778.2	103282	40274.3	263187	378701	147673		65561.6
555555799	555555799	1	Reserva Forestal Protectora Cuenca Alta De Los Rios Salinero Y Moquentiva	Reserva Forestal Protectora Cuenca Alta De Los Rios Salinero Y Moquentiva	Reservas Forestales Protectoras Regionales	Forest Reserve Protectress Regional	National	VI	Not Applicable	0	0	0	29.22	29.4215	Not Applicable	0	Designated	2009	Sub-national ministry or agency	Not Reported	Corporaci├│n Aut├│noma Regional del Guavio	http://runap.parquesnacionales.gov.co/	State Verified	1861	CO-CUN	COL	COL	0.305466	15	1.17609	75.8194	0.599152		56864.5	15922.1	72786.6	27806.8	4139.74	31946.5	104733	40840.1	36.3419	52.2926	20.3912	133.254	191.739	74.7678		18.5282
791	791	1	Niah	Niah	National Park	National Park	National	II	Not Applicable	0	0	0	35.53	35.7135	Not Applicable	0	Designated	1974	Not Reported	Not Reported	Not Reported	Not Reported	Not Reported	598	MY-13	MYS	MYS	1.92453	31	1.49136	287.482	2.21715		445598	124767	570365	217897	32439.5	250337	820702	320028	1053.82	1516.35	591.292	3864.01	5559.95	2168.07		914.737
12684	12684	1	Chagres	Chagres	Parque Nacional	National Park	National	II	Not Applicable	0	0	0	1312.61	1321.11	Not Applicable	0	Designated	1984	Not Reported	Not Reported	Not Reported	Not Reported	State Verified	822	PA-8	PAN	PAN	1.01799	1029	3.01242	271.686	1.30698		1.39782e+07	3.91391e+06	1.78922e+07	6.83536e+06	1.01762e+06	7.85298e+06	2.57451e+07	1.00392e+07	19487.3	28040.4	10934.2	71453.4	102815	40092		15178.4
306522	306522	1	Mount Kalatungan Range	Mount Kalatungan Range	Natural Park	Natural Park	National	II	Not Applicable	0	0	0	212.477	361.819	Not Applicable	0	Designated	2000	Federal or national ministry or agency	Not Reported	Protected Area Management Board under Department of Environment and Natural Resources (DENR)	Not Reported	State Verified	1841	PH-BUK	PHL	PHL	0.662654	252	2.4014	218.407	0.951432		2.75193e+06	770539	3.52246e+06	1.34569e+06	200340	1.54603e+06	5.0685e+06	1.97643e+06	2792.82	4018.61	1567.03	10240.3	14734.9	5745.79		1945.15
317261	317261	1	Bantimurung Bulusaraung	Bulusaraung	National Park	National Park	National	II	Not Applicable	0	0	0	437.5	437.153	Not Applicable	0	Designated	2004	Federal or national ministry or agency	Not Reported	Balai Taman Nasional Bantimurung Bulusaraung	Not Reported	State Verified	1853	ID-SL	IDN	IDN	0.7263	313	2.49554	271.082	1.01439		4.24244e+06	1.18788e+06	5.43032e+06	2.07455e+06	308850	2.3834e+06	7.81372e+06	3.04692e+06	4590.39	6605.14	2575.64	16831.4	24218.9	9444.01		3286.7
32800	32800	1	Rukwa	Rukwa	Game Controlled Area	Game Controlled Area	National	VI	Not Applicable	0	0	0	4000	4144.1	Not Applicable	0	Designated	1974	Not Reported	Not Reported	Wildlife Division, MNRT	Not Reported	State Verified	845	TZ-20	TZA	TZA	0.353746	2287	3.35927	56.9458	0.640996		6.51176e+06	1.82329e+06	8.33505e+06	3.18425e+06	474056	3.6583e+06	1.19934e+07	4.67674e+06	4452.28	6406.41	2498.14	16325	23490.2	9159.86		2457.08
19670	19670	1	Mae Yom	Mae Yom	National Park	National Park	National	II	Not Applicable	0	0	0	454.75	500.063	Not Applicable	0	Designated	1986	Federal or national ministry or agency	Not Reported	Department of National Park, Wildlife and Plant Conservation Office of National Park	Available	State Verified	881	TH-54	THA	THA	1.79108	431	2.63448	199.345	2.07808		4.29587e+06	1.20284e+06	5.49872e+06	2.10068e+06	312740	2.41342e+06	7.91214e+06	3.0853e+06	9522.31	13701.7	5342.91	34915.1	50239.6	19590.7		8207.19
10248	10248	1	Pamed Wild Buffalo	Pamed Wild Buffalo	Sanctuary	Sanctuary	National	IV	Not Applicable	0	0	0	262.12	565.727	Not Applicable	0	Designated	1985	Sub-national ministry or agency	Not Reported	Chief Wildlife Warden, State Forest Department	Not Reported	State Verified	1855	IN-CT	IND	IND	0.455187	349	2.54283	58.3159	0.737855		1.01761e+06	284931	1.30254e+06	497612	74082.2	571694	1.87424e+06	730849	800.907	1152.43	449.384	2936.66	4225.58	1647.74		494.084
69	69	1	Caparao	parque nacional de caparao	Parque	Park	National	II	Not Applicable	0	0	0	317.629	319.246	Not Applicable	0	Designated	1961	Federal or national ministry or agency	Not Reported	Instituto Chico Mendes de Conserva├º├úo da Biodiversidade	Not Reported	State Verified	1802	BR-ES	BRA	BRA	0.854811	240	2.38021	98.5351	1.13706		1.18242e+06	331078	1.5135e+06	578204	86080.3	664284	2.17778e+06	849215	1434.12	2063.56	804.675	5258.43	7566.39	2950.47		1078.13
10130	10130	1	Nakai - Nam Theun	Nakai - Nam Theun	National Biodiversity Conservation Area	National Biodiversity Conservation Area	National	VI	Not Applicable	0	0	0	3532	3594.86	Not Applicable	0	Designated	1993	Not Reported	Not Reported	Not Reported	Not Reported	Not Reported	834	Not Reported	LAO	LAO	1.35115	2975	3.47349	275.519	1.63266		4.09834e+07	1.14753e+07	5.24587e+07	2.00409e+07	2.98359e+06	2.30245e+07	7.54832e+07	2.94343e+07	71372.9	102699	40046.9	261701	376563	146839		59066.1
352203	352203	1	Triunfo do Xingu	├írea de prote├º├úo ambiental triunfo do xingu	├ürea de Prote├º├úo Ambiental	Environmental Protection Area	National	V	Not Applicable	0	0	0	16784.6	16894.7	Not Applicable	0	Designated	2006	Sub-national ministry or agency	Not Reported	Secretaria de Estado de Meio Ambiente do Par├í	Not Reported	State Verified	1802	BR-PA	BRA	BRA	21.5122	16677	4.22212	269.634	21.793		2.24834e+08	6.29535e+07	2.87788e+08	1.09944e+08	1.63679e+07	1.26312e+08	4.14099e+08	1.61476e+08	5.22647e+06	7.5204e+06	2.93254e+06	1.91637e+07	2.75748e+07	1.07526e+07		5.15911e+06
313444	313444	1	Mondulkiri	Mondulkiri	Protected Forest	Protected Forest	National	IV	Not Applicable	0	0	0	3720.54	3740.44	Not Applicable	0	Designated	1999	Federal or national ministry or agency	Not Reported	Ministry of Agriculture Forestry and Fisheries / Forest Administration	Not Reported	State Verified	853	KH-11	KHM	KHM	0.591131	2543	3.40535	110.626	0.869481		1.40661e+07	3.93852e+06	1.80047e+07	6.87835e+06	1.02402e+06	7.90236e+06	2.5907e+07	1.01023e+07	13045.6	18771.4	7319.8	47833.8	68828.4	26839.3		8869.27
313013	313013	1	Namtok Klong Kaew	Namtok Klong Kaew	National Park	National Park	National	II	Not Applicable	0	0	0	197.92	198.659	Not Applicable	0	Designated	2009	Federal or national ministry or agency	Not Reported	Department of National Park, Wildlife and Plant Conservation Office of National Park	Not Reported	State Verified	881	Not Reported	THA	THA	0.881801	151	2.17898	353.695	1.16012		2.6704e+06	747712	3.41811e+06	1.30583e+06	194405	1.50023e+06	4.91834e+06	1.91788e+06	3304.5	4754.87	1854.14	12116.5	17434.5	6798.5		2511.75
42	42	1	Lago Piratuba	reserva biol├│gica do lago piratuba	Reserva Biol├│gica	Biological Reserve	National	Ia	Not Applicable	0	0	17.4266	3924.69	3950.95	Not Applicable	0	Designated	1980	Federal or national ministry or agency	Not Reported	Instituto Chico Mendes de Conserva├º├úo da Biodiversidade	Not Reported	State Verified	1802	BR-AP	BRA	BRA	1.34201	3275	3.51521	95.7164	1.619		1.56736e+07	4.3886e+06	2.00622e+07	7.66437e+06	1.14104e+06	8.80541e+06	2.88676e+07	1.12568e+07	27067.3	38947.3	15187.3	99246.6	142807	55686.7		22436.4
27439	27439	1	Vannivilankulam	Vannivilankulam	Reserved Forest	Reserved Forest	National	Ib	Not Applicable	0	0	0	108.796	109.529	Not Applicable	0	Designated	1921	Federal or national ministry or agency	Not Reported	Forest Department	Not Reported	State Verified	1854	Not Reported	LKA	LKA	1.20017	89	1.94939	124.073	1.47701		552125	154595	706721	269989	40194.7	310184	1.0169e+06	396537	869.861	1251.65	488.073	3189.49	4589.38	1789.6		706.823
61056	61056	1	Cerro Apante	Cerro Apante	Reserva Natural	Nature Reserve	National	IV	Not Applicable	0	0	0	19.89	20.0192	Not Applicable	0	Designated	1991	Federal or national ministry or agency	Not Reported	Not Reported	Not Reported	State Verified	820	NI-MT	NIC	NIC	0.412037	12	1.07918	183.367	0.687388		110020	30805.7	140826	53800	8009.49	61809.5	202636	79016.7	80.6685	116.074	45.2626	295.785	425.606	165.963		48.3547
315603	315603	1	Wawushan	Wawushan	Nature Reserve	Nature Reserve	National	V	Not Applicable	0	0	0	364.9	403.619	Not Applicable	0	Designated	0	Not Reported	Not Reported	Not Reported	Not Reported	Not Reported	526	CN-51	CHN	CHN	0.292542	208	2.31806	227.243	0.567671		2.36333e+06	661733	3.02506e+06	1.15567e+06	172051	1.32772e+06	4.35278e+06	1.69734e+06	1431.03	2059.12	802.944	5247.12	7550.12	2944.13		737.466
922	922	1	Kilimanjaro	Kilimanjaro	National Park	National Park	National	II	Not Applicable	0	0	0	1668	1663.55	Not Applicable	0	Designated	1973	Federal or national ministry or agency	Not Reported	Tanzania National Parks (TANAPA)	Not Reported	State Verified	1744	TZ-09	TZA	TZA	0.273965	832	2.92012	104.821	0.547783		4.36056e+06	1.22096e+06	5.58152e+06	2.13231e+06	317449	2.44976e+06	8.03128e+06	3.13176e+06	2547.88	3666.17	1429.6	9342.24	13442.6	5241.87		1274.28
2339	2339	1	Oti-K├®ran	K├®ran	National Park	National Park	National	II	Not Applicable	0	0	0	1636.4	1203.63	Not Applicable	0	Designated	1950	Federal or national ministry or agency	Not Reported	Direction de la faune et de la chasse	Not Existing	State Verified	1824	TG-S;TG-K	TGO	TGO	0.370101	692	2.84011	19.1673	0.643737		663190	185693	848884	324300	48280.3	372580	1.22146e+06	476303	455.382	655.252	255.512	1669.73	2402.59	936.877		261.81
7513	7513	1	Manjirenji	Manjirenji	Recreational Park	Recreation Park	National	V	Not Applicable	0	0	0	34	47.9013	Not Applicable	0	Designated	0	Not Reported	Not Reported	Not Reported	Not Reported	State Verified	1829	ZW-MV	ZWE	ZWE	0.274254	24	1.38021	13.5565	0.54738		16267.8	4554.97	20822.7	7954.93	1184.29	9139.23	29962	11683.5	9.49829	13.6671	5.32943	34.8271	50.1129	19.5412		4.75893
312995	312995	1	Si Nan	Sri Nan	National Park	National Park	National	II	Not Applicable	0	0	0	1024.38	1003.3	Not Applicable	0	Designated	2007	Federal or national ministry or agency	Not Reported	Department of National Park, Wildlife and Plant Conservation Office of National Park	Not Reported	State Verified	881	TH-55	THA	THA	0.651296	708	2.85003	222.285	0.922942		7.8689e+06	2.20329e+06	1.00722e+07	3.84789e+06	572856	4.42075e+06	1.44929e+07	5.65144e+06	7746.7	11146.8	4346.63	28404.6	40871.5	15937.6		5466.64
555592825	555592825	1	De Los Humedales Entre Los R├¡os Leon Y Suriqu├¡	De Los Humedales Entre Los R├¡os Leon Y Suriqu├¡	Parque Natural Regional	Park Natural Regional	National	II	Not Applicable	0	0	0	61.829	53.209	Not Applicable	0	Designated	2011	Sub-national ministry or agency	Not Reported	Corporaci├│n para el Desarrollo Sostenible de Urab├í	http://runap.parquesnacionales.gov.co/	State Verified	1861	CO-ANT	COL	COL	0.745583	39	1.59106	196.976	1.01722		384104	107549	491653	187827	27962.8	215790	707443	275863	416.767	599.689	233.846	1528.15	2198.86	857.434		305.474
100722	100722	1	Paramo Urrao	Paramo Urrao	Reserva Forestal Protectora Nacional	Forest Reserve Protectress National	National	VI	Not Applicable	0	0	0	297.7	300.587	Not Applicable	0	Designated	1975	Federal or national ministry or agency	Not Reported	Ministerio de Ambiente y Desarrollo Sostenible	http://runap.parquesnacionales.gov.co/	State Verified	1861	CO-ANT	COL	COL	0.627054	210	2.32222	155.94	0.897544		1.63737e+06	458464	2.09583e+06	800674	119201	919875	3.01571e+06	1.17596e+06	1567.59	2255.61	879.563	5747.82	8270.57	3225.06		1095.17
555555776	555555776	1	Serrania Pinche	Serrania Pinche	Reservas Forestales Protectoras Regionales	Forest Reserve Protectress Regional	National	VI	Not Applicable	0	0	0	72.56	73.0546	Not Applicable	0	Designated	2008	Sub-national ministry or agency	Not Reported	Corporaci├│n Aut├│noma Regional del Cauca	http://runap.parquesnacionales.gov.co/	State Verified	1861	CO-CAU	COL	COL	0.584635	50	1.69897	216.771	0.854206		541927	151740	693667	265002	39452.3	304455	998121	389212	493.778	710.501	277.056	1810.52	2605.17	1015.87		337.952
20361	20361	1	Mudzongwe	Mudzongwe	State Forest	State Forest	National	VI	Not Applicable	0	0	0	14.2	13.5672	Not Applicable	0	Designated	1980	Not Reported	Not Reported	Not Reported	Not Reported	State Verified	1829	ZW-MI	ZWE	ZWE	2.05369	12	1.07918	43.9635	2.3219		26378.1	7385.86	33764	12898.9	1920.32	14819.2	48583.2	18944.7	65.3305	94.0045	36.6565	239.545	344.683	134.407		57.7839
352147	352147	1	Margem Direita do Rio Negro- Setor Paduari-Solim├Áes	├írea de prote├º├úo ambiental margem direita do rio negro- setor paduari-solim├Áes	├ürea de Prote├º├úo Ambiental	Environmental Protection Area	National	V	Not Applicable	0	0	0	4617.41	4648.27	Not Applicable	0	Designated	1995	Sub-national ministry or agency	Not Reported	Secretaria de Estado de Meio Ambiente e Desenvolvimento Sustent├ível do Amazonas	Not Reported	State Verified	1802	BR-AM	BRA	BRA	3.219	4291	3.63256	180.323	3.48701		3.86884e+07	1.08327e+07	4.95211e+07	1.89186e+07	2.81651e+06	2.17351e+07	7.12563e+07	2.7786e+07	143900	207059	80741.6	527635	759217	296053		132840
555543766	555543766	1	R├¡o Cruces y Chorocomayo	R├¡o Cruces y Chorocomayo	Santuario de la Naturaleza	Nature Sanctuary	National	IV	Not Applicable	0	0	0	48.77	48.8663	Not Applicable	0	Designated	1981	Federal or national ministry or agency	Not Reported	Consejo de Monumentos	Not Reported	State Verified	1808	CL-LR	CHL	CHL	0.546269	33	1.51851	74.0254	0.808912		122142	34199.7	156342	59727.4	8891.93	68619.3	224961	87722.3	105.389	151.645	59.133	386.426	556.03	216.821		71.1704
555512232	555512232	1	Namtok Ched Sao Noi	Namtok Ched Sao Noi	National Park	National Park	National	II	Not Applicable	0	0	0	28.06	47.8221	Not Applicable	0	Proposed	0	Federal or national ministry or agency	Not Reported	Department of National Park, Wildlife and Plant Conservation Office of National Park	Not Reported	State Verified	881	TH-19	THA	THA	0.311637	26	1.41497	109.571	0.573198		142442	39883.8	182326	69654.2	10369.8	80023.9	262350	102302	87.0907	125.315	48.866	319.333	459.49	179.175		47.3496
317131	317131	1	Macizo Acahay	Macizo Acahay	Natural Monument	Natural Monument	National	III	Not Applicable	0	0	0	25	25.5761	Not Applicable	0	Designated	1992	Not Reported	Not Reported	Not Reported	Not Reported	State Verified	591	Not Reported	PRY	PRY	2.33108	23	1.36173	80.2805	2.59217		92322.6	25850.3	118173	45145.7	6721.08	51866.8	170040	66306.1	255.27	367.31	143.231	935.991	1346.8	525.179		229.559
555512072	555512072	1	Yangambi	Yangambi	R├®serve de Biosphere	Biosphere Reserve	National	Ia	Not Applicable	0	0	0	2214.72	2246.07	Not Applicable	0	Designated	0	Not Reported	Not Reported	Not Reported	Not Reported	Not Reported	825	CD-OR	COD	COD	2.61803	2043	3.31027	256.218	2.87827		2.61726e+07	7.32834e+06	3.3501e+07	1.27984e+07	1.90537e+06	1.47038e+07	4.82047e+07	1.87972e+07	80353.9	115622	45086.1	294631	423947	165316		73088.9
62095	62095	1	Chiawa	Chiawa	Game Management Area	Game Management Area	National	VI	Not Applicable	0	0	0	2344	1523.87	Not Applicable	0	Designated	1989	Federal or national ministry or agency	Not Reported	Not Reported	Not Reported	Not Reported	544	ZM-09	ZMB	ZMB	0.984476	1206	3.08135	65.2044	1.24396		3.93183e+06	1.10091e+06	5.03274e+06	1.92266e+06	286237	2.2089e+06	7.24164e+06	2.82384e+06	5217.1	7506.92	2927.28	19129.4	27525.4	10733.4		4128.84
9853	9853	1	Mandamai	Mandamai	Protection Forest Reserve	Protection Forest Reserve	National	Ia	Not Applicable	0	0	0	53.4	53.7555	Not Applicable	0	Designated	1984	Sub-national ministry or agency	Not Reported	Not Reported	Not Reported	State Verified	612	MY-12	MYS	MYS	0.752632	40	1.60206	329.68	1.01145		659359	184621	843980	322427	48001.3	370428	1.21441e+06	473552	711.371	1023.6	399.146	2608.36	3753.19	1463.54		529.338
9301	9301	1	Bupul	Bupul	Nature Reserve	Nature Reserve	National	Ia	Not Applicable	0	0	0	1086.95	825.929	Not Applicable	0	Designated	2012	Federal or national ministry or agency	Not Reported	Balai Besar KSDA Papua	Not Reported	State Verified	1853	ID-PA	IDN	IDN	0.300034	444	2.64738	165.633	0.558124		3.67704e+06	1.02957e+06	4.70662e+06	1.79807e+06	267689	2.06576e+06	6.77238e+06	2.64085e+06	2189.06	3149.86	1228.27	8026.57	11549.5	4503.66		1176.79
18253	18253	1	Maludam	Maludam	National Park	National Park	National	II	Not Applicable	0	0	0	438.46	441.748	Not Applicable	0	Designated	2000	Not Reported	Not Reported	Not Reported	Not Reported	Not Reported	1244	MY-13	MYS	MYS	3.22208	409	2.61172	254.372	3.48006		5.20191e+06	1.45654e+06	6.65845e+06	2.54374e+06	378699	2.92244e+06	9.58088e+06	3.73601e+06	19309.8	27785.1	10834.6	70802.8	101879	39727		17878.4
8541	8541	1	Gunung Masigit Kareumbi	Gunung Masigit Kareumbi	Game Reserve	Game Reserve	National	VI	Not Applicable	0	0	0	124.207	125.113	Not Applicable	0	Designated	1976	Federal or national ministry or agency	Not Reported	Balai Besar KSDA Jawa Barat	Not Reported	State Verified	1853	ID-JB	IDN	IDN	1.73095	109	2.03743	223.101	1.98682		1.2159e+06	340452	1.55635e+06	594575	88517.5	683092	2.23944e+06	873259	2576.82	3707.81	1445.84	9448.36	13595.3	5301.41		2244.96
96101	96101	1	Labahe	Labahe	Nature Reserve	Nature Reserve	National	V	Not Applicable	0	0	0	234.37	651.301	Not Applicable	0	Designated	1963	Not Reported	Not Reported	Not Reported	Not Reported	Not Reported	526	CN-51	CHN	CHN	0.270171	335	2.52504	170.942	0.525262		2.86328e+06	801719	3.665e+06	1.40015e+06	208447	1.60859e+06	5.27359e+06	2.05641e+06	1604.24	2308.35	900.128	5882.2	8463.94	3300.47		825.148
315683	315683	1	Huagaoxi	Huagaoxi	Nature Reserve	Nature Reserve	National	V	Not Applicable	0	0	0	238.27	157.446	Not Applicable	0	Designated	0	Not Reported	Not Reported	Not Reported	Not Reported	Not Reported	526	CN-51	CHN	CHN	0.510182	105	2.02119	192.115	0.76501		1.0086e+06	282409	1.29101e+06	493207	73426.3	566633	1.85764e+06	724378	823.03	1184.26	461.797	3017.78	4342.3	1693.26		548.876
110	110	1	Cerro Castillo	Cerro Castillo	Reserva Forestal	Forest Reserve	National	IV	Not Applicable	0	0	0	1795.5	1348.86	Not Applicable	0	Designated	1970	Federal or national ministry or agency	Not Reported	Corporaci├│n Nacional Forestal (CONAF)	Not Reported	State Verified	1808	CL-AI	CHL	CHL	0.33102	763	2.88252	43.4863	0.585191		1.659e+06	464520	2.12352e+06	811252	120775	932027	3.05555e+06	1.19149e+06	1035.56	1490.07	581.044	3797.04	5463.58	2130.49		585.774
15987	15987	1	Desengano	parque estadual do desengano	Parque	Park	National	II	Not Applicable	0	0	0	214.023	215.064	Not Applicable	0	Designated	1970	Sub-national ministry or agency	Not Reported	Instituto Estadual do Ambiente do Rio de Janeiro	Not Reported	State Verified	1802	BR-RJ	BRA	BRA	0.62469	153	2.18469	156.184	0.878094		1.19481e+06	334546	1.52935e+06	584261	86982.1	671243	2.2006e+06	858112	1119.1	1610.28	627.919	4103.36	5904.35	2302.37		796.144
555547903	555547903	1	Tanintharyi Nature Reserve	Tanintharyi Nature Reserve	Nature Reserve	Nature Reserve	National	VI	Not Applicable	0	0	0	1700	1598.15	Not Applicable	0	Designated	2005	Federal or national ministry or agency	Not Reported	Forest Department	4-year management plan	Not Reported	1687	MM-05	MMR	MMR	3.14478	1479	3.16997	323.657	3.39814		2.39344e+07	6.70163e+06	3.0636e+07	1.17039e+07	1.74242e+06	1.34463e+07	4.40824e+07	1.71897e+07	86754.5	124832	48677.4	318100	457716	178484		80286.5
352118	352118	1	Gericin├│/Mendanha	├írea de prote├º├úo ambiental de gericin├│/mendanha	├ürea de Prote├º├úo Ambiental	Environmental Protection Area	National	V	Not Applicable	0	0	0	79.742	80.1174	Not Applicable	0	Designated	2005	Sub-national ministry or agency	Not Reported	Instituto Estadual do Ambiente do Rio de Janeiro	Not Reported	State Verified	1802	BR-RJ	BRA	BRA	0.443219	51	1.70757	160.932	0.696267		410377	114905	525282	200674	29875.4	230550	755832	294732	304.78	438.55	171.01	1117.53	1608.02	627.038		194.013
68856	68856	1	Preah Monivong (Bokor)	Preah Monivong	National Park and ASEAN Heritage Park	National Park and ASEAN Heritage Park	National	II	Not Applicable	0	0	0	1423.17	1432.8	Not Applicable	0	Designated	1993	Federal or national ministry or agency	Not Reported	Ministry of Environment	Not Reported	State Verified	853	KH-7	KHM	KHM	4.01952	1348	3.12969	299.135	4.27237		2.01617e+07	5.64527e+06	2.5807e+07	9.85907e+06	1.46777e+06	1.13268e+07	3.71338e+07	1.44801e+07	91880.8	132208	51553.7	336896	484762	189030		86443.1
3066	3066	1	Integral Nature Reserve and the Luando	Integral Nature Reserve and the Luando	Integral Nature Reserve	Integral Nature Reserve	National	IV	Not Applicable	0	0	0	8280	8791.46	Not Applicable	0	Designated	1957	Not Reported	Not Reported	Not Reported	Not Reported	State Verified	1822	AO-MAL;AO-BIE	AGO	AGO	1.56318	7568	3.87898	66.3195	1.81589		2.50953e+07	7.02668e+06	3.2122e+07	1.22716e+07	1.82694e+06	1.40985e+07	4.62205e+07	1.80234e+07	48608.2	69942.7	27273.8	178230	256456	100004		41843.7
4105	4105	1	Kafinda	Kafinda	Game Management Area	Game Management Area	National	VI	Not Applicable	0	0	0	3860	3819.63	Not Applicable	0	Designated	1971	Federal or national ministry or agency	State	Not Reported	Not Reported	State Verified	289	ZM-02	ZMB	ZMB	2.4473	3464	3.53958	56.212	2.69855		9.73592e+06	2.72606e+06	1.2462e+07	4.76087e+06	708775	5.46964e+06	1.79316e+07	6.99234e+06	28024.4	40324.5	15724.3	102756	147856	57655.8		25415.2
1443	1443	1	Kigezi	Kigezi	Wildlife Reserve	Wildlife Reserve	National	III	Not Applicable	0	0	0	265	267.076	Not Applicable	0	Designated	1952	Federal or national ministry or agency	State	Not Reported	Not Reported	State Verified	524	UG-412	UGA	UGA	0.776066	202	2.30535	118.884	1.02608		1.20073e+06	336204	1.53693e+06	587157	87413.1	674570	2.2115e+06	862364	1314.18	1890.98	737.379	4818.67	6933.61	2703.72		993.968
95543	95543	1	Taibaiding	Taibaiding	Nature Reserve	Nature Reserve	National	V	Not Applicable	0	0	0	49.24	99.5324	Not Applicable	0	Designated	1982	Not Reported	Not Reported	Not Reported	Not Reported	Not Reported	526	CN-41	CHN	CHN	1.58618	86	1.9345	110.027	1.83577		473118	132473	605591	231355	34443	265798	871389	339793	926.438	1333.06	519.819	3396.94	4887.88	1906		800.48
555592379	555592379	1	Kelegama	Kelegama	Reserved Forest	Reserved Forest	National	Ib	Not Applicable	0	0	0	54.246	54.6144	Not Applicable	0	Designated	2012	Federal or national ministry or agency	Not Reported	Forest Department	Not Reported	State Verified	1854	Not Reported	LKA	LKA	1.0313	44	1.64345	111.747	1.28009		245843	68835.9	314679	120217	17897.3	138114	452793	176564	335.681	483.014	188.349	1230.83	1771.05	690.612		270.441
312948	312948	1	Bang Lang	Bang Lang	National Park	National Park	National	II	Not Applicable	0	0	0	261	528.843	Not Applicable	0	Designated	1999	Federal or national ministry or agency	Not Reported	Department of National Park, Wildlife and Plant Conservation Office of National Park	Not Reported	State Verified	881	TH-95	THA	THA	2.06553	472	2.67394	364.039	2.31428		8.59131e+06	2.40557e+06	1.09969e+07	4.20115e+06	625447	4.8266e+06	1.58235e+07	6.17028e+06	21208.2	30516.6	11899.8	77763.4	111894	43632.6		18928.6
315616	315616	1	Yaluzangbudaxiagu	Yaluzangbudaxiagu	Nature Reserve	Nature Reserve	National	V	Not Applicable	0	0	0	9618	9002.73	Not Applicable	0	Designated	0	Not Reported	Not Reported	Not Reported	Not Reported	Not Reported	526	CN-54	CHN	CHN	0.288828	4843	3.68511	195.77	0.536907		4.74056e+07	1.32736e+07	6.06792e+07	2.31814e+07	3.45113e+06	2.66325e+07	8.73117e+07	3.40467e+07	27149.2	39065.2	15233.3	99547.2	143239	55855.3		14604.9
315070	315070	1	R├¡o Sarstun	R├¡o Sarstun	Zona de Uso Multiple	Multiple Use Area	National	III	Not Applicable	0	0	0.503342	352	325.985	Not Applicable	0	Designated	2005	Non-profit organisations	State	CONAP	Not Reported	State Verified	814	GT-IZ	GTM	GTM	8.74865	317	2.50106	169.229	8.99662		2.68228e+06	751038	3.43332e+06	1.31163e+06	195270	1.5069e+06	4.94022e+06	1.92641e+06	25740.2	37037.8	14442.7	94380.8	135805	52956.5		25030.8
4896	4896	1	Campos do Jord├úo	parque estadual de campos do jord├úo	Parque	Park	National	II	Not Applicable	0	0	0	81.3643	81.7492	Not Applicable	0	Designated	1941	Sub-national ministry or agency	Not Reported	Funda├º├úo para Conserva├º├úo e a Produ├º├úo Florestal do Estado de S├úo Paulo	Not Reported	State Verified	1802	BR-SP	BRA	BRA	1.46811	70	1.8451	133.473	1.71452		467156	130804	597959	228439	34008.9	262448	860407	335511	854.346	1229.32	479.368	3132.6	4507.52	1757.68		731.557
102304	102304	1	Fernando Castro C. (mixto)	Fernando Castro C. (mixto)	Refugio de Vida Silvestre	National Wildlife Refuge	National	IV	Not Applicable	0	0	0	14.1091	14.2	Not Applicable	0	Designated	1994	Not Reported	Not Reported	Not Reported	Not Reported	State Verified	811	CR-SJ	CRI	CRI	0.584416	10	1	210.407	0.829871		105204	29457	134661	51444.6	7658.83	59103.4	193764	75557.3	93.1258	133.999	52.2523	341.461	491.331	191.592		65.5815
334	334	1	Macarao	Macarao	National Park	National Park	National	II	Not Applicable	0	0	0	150	179.457	Not Applicable	0	Designated	1973	Not Reported	State	Not Reported	Not Reported	State Verified	285	VE-M	VEN	VEN	1.19341	149	2.17319	128.027	1.43736		953805	267065	1.22087e+06	466410	69437	535847	1.75672e+06	685023	1462.36	2104.2	820.521	5361.99	7715.4	3008.58		1214.17
8838	8838	1	Pinjan/Tanjung Matop	Pinjan/Tanjung Matop	Wildlife Reserve	Wildlife Reserve	National	IV	Not Applicable	0	0	0.1477	16.125	18.2845	Not Applicable	0	Designated	1981	Federal or national ministry or agency	Not Reported	Balai KSDA Sulawesi Tengah	Not Reported	State Verified	1853	ID-ST	IDN	IDN	3.20213	17	1.23045	253.052	3.44407		215095	60226.5	275321	105181	15658.9	120840	396161	154481	790.187	1137.01	443.369	2897.35	4169.02	1625.69		734.678
779	779	1	Nyika	Nyika	National Park	National Park	National	II	Not Applicable	0	0	0	3134	3137.09	Not Applicable	0	Designated	1965	Not Reported	State	Not Reported	Not Reported	Not Reported	544	MW-N	MWI	MWI	1.27709	2639	3.42144	71.1165	1.51813		9.38382e+06	2.62747e+06	1.20113e+07	4.58869e+06	683142	5.27183e+06	1.72831e+07	6.73946e+06	15195.6	21865.1	8526.17	55717.3	80171.9	31262.6		12782.9
7420	7420	1	Kakamega	Kakamega	National Reserve	National Reserve	National	II	Not Applicable	0	0	0	44.68	47.9389	Not Applicable	0	Designated	1985	Not Reported	Not Reported	Not Reported	Not Reported	Not Reported	177	KE-800	KEN	KEN	0.368737	29	1.4624	112.986	0.609548		163829	45872.2	209702	80112.6	11926.8	92039.3	301741	117662	106.519	153.271	59.7673	390.571	561.995	219.147		64.4374
95988	95988	1	Longmenxidani	Longmenxidani	Nature Reserve	Nature Reserve	National	V	Not Applicable	0	0	0	36.07	15.6873	Not Applicable	0	Designated	1984	Not Reported	Not Reported	Not Reported	Not Reported	Not Reported	526	CN-43	CHN	CHN	1.16402	13	1.11394	104.065	1.40464		67642	18939.8	86581.8	33076.9	4924.34	38001.3	124583	48580.5	101.347	145.829	56.8652	371.606	534.706	208.506		83.9858
19447	19447	1	Chapada Diamantina	parque nacional chapada diamantina	Parque	Park	National	II	Not Applicable	0	0	0	1521.42	1530.64	Not Applicable	0	Designated	1985	Federal or national ministry or agency	Not Reported	Instituto Chico Mendes de Conserva├º├úo Biodiversidade	Not Reported	State Verified	1802	BR-BA	BRA	BRA	0.407901	963	2.98363	32.2082	0.64834		1.55082e+06	434231	1.98506e+06	758353	112900	871253	2.85631e+06	1.1138e+06	1072.49	1543.22	601.769	3932.47	5658.46	2206.49		674.755
27596	27596	1	Mahaweli	Mahaweli	Reserved Forest	Reserved Forest	National	Ib	Not Applicable	0	0	0	69.4636	156.594	Not Applicable	0	Designated	1939	Federal or national ministry or agency	Not Reported	Forest Department	Not Reported	State Verified	1854	Not Reported	LKA	LKA	0.340349	92	1.96379	114.221	0.579311		525415	147116	672531	256928	38250.2	295178	967709	377353	324.671	467.171	182.171	1190.46	1712.96	667.96		190.746
1092	1092	1	Nsumbu	Nsumbu	National Park	National Park	National	II	Not Applicable	0	0	0	2063	1928.77	Not Applicable	0	Designated	1985	Federal or national ministry or agency	State	Not Reported	Not Reported	State Verified	289	ZM-05	ZMB	ZMB	0.373867	1180	3.07188	68.3417	0.611104		4.03216e+06	1.129e+06	5.16116e+06	1.97173e+06	293541	2.26527e+06	7.42643e+06	2.8959e+06	2628.34	3781.93	1474.74	9637.24	13867.1	5407.4		1607.99
95646	95646	1	Fangchengshangyuejinhuacha	Fangchengshangyuejinhuacha	Nature Reserve	Nature Reserve	National	V	Not Applicable	0	0	0	91.95	131.318	Not Applicable	0	Designated	0	Not Reported	Not Reported	Not Reported	Not Reported	Not Reported	526	CN-45	CHN	CHN	2.29113	119	2.07555	155.775	2.52829		926864	259522	1.18639e+06	453236	67475.7	520712	1.7071e+06	665674	2499.61	3596.7	1402.52	9165.23	13187.9	5142.56		2265.14
75	75	1	Ubajara	parque nacional de ubajara	Parque	Park	National	II	Not Applicable	0	0	0	62.7123	63.1309	Not Applicable	0	Designated	1953	Federal or national ministry or agency	Not Reported	Instituto Chico Mendes de Conserva├º├úo da Biodiversidade	Not Reported	State Verified	1802	BR-CE	BRA	BRA	1.84977	56	1.74819	124.885	2.08532		349679	97910	447589	170993	25456.6	196449	644038	251139	777.803	1119.19	436.421	2851.95	4103.68	1600.21		689.948
2341	2341	1	Togodo	Togodo	Faunal Reserve	Faunal Reserve	National	IV	Not Applicable	0	0	0	310	270.187	Not Applicable	0	Designated	1952	Federal or national ministry or agency	Not Reported	Direction de la faune et de la chasse	Not Existing	State Verified	1824	TG-P	TGO	TGO	0.739451	205	2.31175	43.3661	0.974585		444503	124461	568964	217362	32359.8	249722	818686	319242	462.086	664.899	259.274	1694.32	2437.96	950.67		350.601
95416	95416	1	Lingqiuqingtun	Lingqiuqingtun	Nature Reserve	Nature Reserve	National	V	Not Applicable	0	0	0	10	901.484	Not Applicable	0	Designated	1993	Not Reported	Not Reported	Not Reported	Not Reported	Not Reported	526	CN-14	CHN	CHN	0.436565	587	2.76864	56.705	0.670454		1.66429e+06	466002	2.13029e+06	813839	121160	934999	3.06529e+06	1.19529e+06	1190.22	1712.62	667.825	4364.14	6279.59	2448.69		775.011
95629	95629	1	Shouchengshuiyuanlin	Shouchengshuiyuanlin	Nature Reserve	Nature Reserve	National	V	Not Applicable	0	0	0	759	712.29	Not Applicable	0	Designated	1982	Not Reported	Not Reported	Not Reported	Not Reported	Not Reported	526	CN-45	CHN	CHN	9.36332	695	2.84198	266.681	9.59625		9.26715e+06	2.5948e+06	1.1862e+07	4.53164e+06	674649	5.20629e+06	1.70682e+07	6.65567e+06	94858.6	136493	53224.5	347815	500473	195157		92556
303303	303303	1	Bardia - Buffer Zone	Óñ¼Óñ░ÓÑìÓñªÓñ┐Óñ»Óñ¥ Óñ«ÓñºÓÑìÓñ»ÓñÁÓñ░ÓÑìÓññÓÑÇ ÓñòÓÑìÓñÀÓÑçÓññÓÑìÓñ░	Óñ«ÓñºÓÑìÓñ»ÓñÁÓñ░ÓÑìÓññÓÑÇ ÓñòÓÑìÓñÀÓÑçÓññÓÑìÓñ░	National Park - Buffer Zone	National	VI	Not Applicable	0	0	0	507	557.511	Not Applicable	0	Designated	1996	Federal or national ministry or agency	Not Reported	Department of National Parks and Wildlife Conservation (DNPWC)	Not Reported	State Verified	1778	Not Reported	NPL	NPL	0.359337	339	2.5302	147.229	0.590957		2.49554e+06	698751	3.19429e+06	1.22032e+06	181675	1.40199e+06	4.59628e+06	1.7923e+06	1573.07	2263.5	882.642	5767.94	8299.52	3236.35		956.523
36055	36055	1	R├¡o Pacuare	R├¡o Pacuare	Reserva Forestal	Forest Reserve	National	VI	Not Applicable	0	0	0	131.46	132.293	Not Applicable	0	Designated	1985	Not Reported	Not Reported	Not Reported	Not Reported	State Verified	811	CR-L	CRI	CRI	1.64594	116	2.06446	223.66	1.87712		1.29723e+06	363224	1.66045e+06	634345	94438.2	728783	2.38923e+06	931669	2597.39	3737.39	1457.38	9523.75	13703.8	5343.71		2277.5
18041	18041	1	Tasek Merimbun	Tasek Merimbun	National Park and ASEAN Heritage Park	National Park and ASEAN Heritage Park	National	II	Not Applicable	0	0	0	78	152.799	Not Applicable	0	Designated	1984	Not Reported	Not Reported	Not Reported	Not Reported	Not Reported	602	BN-TU	BRN	BRN	7.12943	148	2.17026	272.369	7.3606		2.01553e+06	564349	2.57988e+06	985596	146731	1.13233e+06	3.71221e+06	1.44756e+06	15824.6	22770.1	8879.07	58023.4	83490.3	32556.6		15327.6
313469	313469	1	Tasek Merinbun	Tasek Merinbun	Forest Reserve	Forest Reserve	National	II	Not Applicable	0	0	0	78	152.799	Not Applicable	0	Designated	1984	Not Reported	Not Reported	Not Reported	Not Reported	Not Reported	493	BN-TU	BRN	BRN	7.12943	148	2.17026	272.369	7.3606		2.01553e+06	564349	2.57988e+06	985596	146731	1.13233e+06	3.71221e+06	1.44756e+06	15824.6	22770.1	8879.07	58023.4	83490.3	32556.6		15327.6
12669	12669	1	Cerro Kilambe	Cerro Kilambe	Reserva Natural	Nature Reserve	National	IV	Not Applicable	0	0	0	101.28	126.536	Not Applicable	0	Designated	1991	Federal or national ministry or agency	Not Reported	Not Reported	Not Reported	State Verified	820	NI-JI	NIC	NIC	2.30358	115	2.0607	200.398	2.53466		1.15229e+06	322641	1.47493e+06	563470	83886.7	647356	2.12229e+06	827574	3115.37	4482.73	1748.02	11423	16436.7	6409.39		2831.36
1416	1416	1	Salawin	Salawin	National Park	National Park	National	II	Not Applicable	0	0	0	721.52	745.779	Not Applicable	0	Designated	1994	Federal or national ministry or agency	Not Reported	Department of National Park, Wildlife and Plant Conservation Office of National Park	Not Reported	State Verified	881	TH-58	THA	THA	0.589769	536	2.72916	265.646	0.820592		7.11931e+06	1.99341e+06	9.11271e+06	3.48134e+06	518285	3.99963e+06	1.31123e+07	5.11309e+06	6231.51	8966.56	3496.46	22848.9	32877.4	12820.4		4478.66
95550	95550	1	Houhe	Houhe	Nature Reserve	Nature Reserve	National	V	Not Applicable	0	0	0	409.64	434.835	Not Applicable	0	Designated	1988	Not Reported	Not Reported	Not Reported	Not Reported	Not Reported	526	CN-42	CHN	CHN	0.286394	241	2.38202	159.608	0.516738		1.92327e+06	538516	2.46179e+06	940480	140014	1.08049e+06	3.54228e+06	1.38129e+06	1060.08	1525.36	594.806	3886.97	5592.99	2180.96		587.534
67624	67624	1	Serra Geral	parque nacional serra geral	Parque	Park	National	II	Not Applicable	0	0	0	173.02	173.633	Not Applicable	0	Designated	1992	Federal or national ministry or agency	Not Reported	Instituto Chico Mendes de Conserva├º├úo Biodiversidade	Not Reported	State Verified	1802	BR-RS	BRA	BRA	0.407622	111	2.04532	130.756	0.637626		725693	203194	928887	354864	52830.5	407694	1.33658e+06	521193	493.569	710.199	276.938	1809.75	2604.06	1015.44		315.529
20987	20987	1	├æacunday	├æacunday	National Park	National Park	National	II	Not Applicable	0	0	0	20	21.9893	Not Applicable	0	Designated	1993	Not Reported	Not Reported	Not Reported	Not Reported	State Verified	591	Not Reported	PRY	PRY	2.31128	20	1.30103	120.818	2.54117		120818	33829	154647	59079.9	8795.54	67875.5	222522	86771.4	327.487	471.223	183.751	1200.79	1727.82	673.753		297.861
94133	94133	1	Carap├í	Carap├í	Biological Refuge	Biological Refuge	National	IV	Not Applicable	0	0	0	32.5	36.7052	Not Applicable	0	Designated	0	Not Reported	Communal	Not Reported	Not Reported	State Verified	591	PY-14	PRY	PRY	1.01896	30	1.47712	98.1377	1.2467		147206	41217.8	188424	71984	10716.6	82700.6	271125	105724	195.757	281.676	109.838	717.777	1032.81	402.74		159.997
313	313	1	Canaima	Canaima	National Park	National Park	National	II	Not Applicable	0	0	0	30000	30522.1	Not Applicable	0	Designated	1962	Not Reported	State	Not Reported	Not Reported	State Verified	285	VE-F	VEN	VEN	0.518143	21231	4.32697	174.524	0.744894		1.85266e+08	5.18746e+07	2.37141e+08	9.05953e+07	1.34874e+07	1.04083e+08	3.41224e+08	1.33058e+08	147204	211813	82595.3	539748	776647	302849		102394
61061	61061	1	Fila Masigue	Fila Masigue	Reserva Natural	Nature Reserve	National	IV	Not Applicable	0	0	0	45.8	58.6719	Not Applicable	0	Designated	1991	Federal or national ministry or agency	Joint ownership	Not Reported	Not Reported	State Verified	820	NI-BO	NIC	NIC	2.59486	54	1.73239	122.638	2.81936		331122	92714	423836	161918	24105.6	186024	609860	237811	995.786	1432.84	558.729	3651.22	5253.76	2048.67		916.493
313109	313109	1	Mgahinga Gorilla	Mgahinga Gorilla	National Park	National Park	National	II	Not Applicable	0	0	0	38	38.8022	Not Applicable	0	Designated	1930	Federal or national ministry or agency	State	Not Reported	Not Reported	State Verified	524	UG-408	UGA	UGA	0.512195	27	1.43136	102.719	0.736085		138671	38827.8	177499	67810	10095.2	77905.2	255404	99593.3	108.878	156.666	61.091	399.221	574.441	224		75.7616
33559	33559	1	Serra do Brigadeiro	parque estadual serra do brigadeiro	Parque	Park	National	II	Not Applicable	0	0	0	149.699	150.455	Not Applicable	0	Designated	1996	Sub-national ministry or agency	Not Reported	Instituto Estadual de Florestas de Minas Gerais	Not Reported	State Verified	1802	BR-MG	BRA	BRA	0.451364	101	2.00432	120.654	0.672376		609304	170605	779909	297950	44357.3	342307	1.12222e+06	437602	436.993	628.792	245.194	1602.31	2305.57	899.046		293.353
555511938	555511938	1	Plantas Medicinales Orito Ingi Ande	Plantas Medicinales Orito Ingi Ande	Santuario de Flora	Flora Sanctuary	National	IV	Not Applicable	0	0	0	102.043	102.73	Not Applicable	0	Designated	2008	Federal or national ministry or agency	Not Reported	Parques Nacionales Naturales de Colombia	http://runap.parquesnacionales.gov.co/	State Verified	1861	CO-NAR, CO-PUT	COL	COL	0.472171	70	1.8451	201.442	0.692945		705047	197413	902460	344768	51327.4	396095	1.29856e+06	506365	521.129	749.856	292.402	1910.81	2749.47	1072.14		355.096
95631	95631	1	Jianxinniaolei	Jianxinniaolei	Nature Reserve	Nature Reserve	National	V	Not Applicable	0	0	0	61.13	37.6959	Not Applicable	0	Designated	1982	Not Reported	Not Reported	Not Reported	Not Reported	Not Reported	526	CN-45	CHN	CHN	2.02733	34	1.53148	155.751	2.24771		264777	74137.5	338914	129476	19275.8	148752	487666	190163	634.818	913.444	356.193	2327.67	3349.3	1306.04		572.577
95523	95523	1	Jiangxiwuyishan	Jiangxiwuyishan	Ziranbaohuqu	Nature Reserve	National	V	Not Applicable	0	0	0	160.07	1078.79	Not Applicable	0	Designated	1981	Sub-national ministry or agency	Not Reported	Not Reported	Not Reported	Not Reported	839	CN-36	CHN	CHN	0.860192	859	2.93399	235.696	1.08029		1.01231e+07	2.83448e+06	1.29576e+07	4.95022e+06	736965	5.68718e+06	1.86448e+07	7.27044e+06	11665	16784.9	6545.16	42771.7	61544.5	23998.9		9288.37
10288	10288	1	Kawah Kamojang	Kawah Kamojang	Nature Reserve	Nature Reserve	National	Ia	Not Applicable	0	0	0	75.36	81.6214	Not Applicable	0	Designated	1999	Federal or national ministry or agency	Not Reported	Balai Besar KSDA Jawa Barat	Not Reported	State Verified	1853	ID-JB	IDN	IDN	0.928817	66	1.81954	197.694	1.14866		652391	182669	835060	319019	47494	366513	1.20157e+06	468547	799.332	1150.16	448.5	2930.88	4217.27	1644.5		646.349
900	900	1	Gal Oya	Gal Oya	National Park	National Park	National	II	Not Applicable	0	0	0	259	345.387	Not Applicable	0	Designated	1954	Federal or national ministry or agency	Not Reported	Department of Wildlife Conservation	Not Reported	State Verified	1854	Not Reported	LKA	LKA	0.721536	265	2.42325	188.021	0.940412		2.49128e+06	697559	3.18884e+06	1.21824e+06	181365	1.3996e+06	4.58844e+06	1.78924e+06	2499.02	3595.85	1402.18	9163.06	13184.8	5141.34		1917.39
95617	95617	1	Longhushantianranyaowu	Longhushantianranyaowu	Nature Reserve	Nature Reserve	National	V	Not Applicable	0	0	0	27.66	18.4557	Not Applicable	0	Designated	1980	Not Reported	Not Reported	Not Reported	Not Reported	Not Reported	526	CN-45	CHN	CHN	0.518868	13	1.11394	168.82	0.736621		109733	30725.2	140458	53659.3	7988.54	61647.8	202106	78810	86.2202	124.063	48.3776	316.141	454.897	177.385		60.7326
352182	352182	1	Pedras Negras	reserva extrativista pedras negras	Reserva Extrativista	Extractive Reserve	National	VI	Not Applicable	0	0	0	1265.21	1272.89	Not Applicable	0	Designated	1995	Sub-national ministry or agency	Not Reported	Secretaria de Estado do Desenvolvimento Ambiental de Rond├┤nia	Not Reported	State Verified	1802	BR-RO	BRA	BRA	0.628854	946	2.97589	109.394	0.846153		5.17435e+06	1.44882e+06	6.62316e+06	2.53026e+06	376692	2.90695e+06	9.53011e+06	3.71622e+06	4670.17	6719.94	2620.41	17124	24639.8	9608.15		3470.84
19297	19297	1	Udzungwa Mountains	Udzungwa Mountains	National Park	National Park	National	II	Not Applicable	0	0	0	1990	1919.09	Not Applicable	0	Designated	1992	Federal or national ministry or agency	Not Reported	Tanzania National Parks (TANAPA)	Not Reported	State Verified	1744	TZ-04	TZA	TZA	1.32618	1651	3.21775	141.37	1.54152		1.16701e+07	3.26763e+06	1.49377e+07	5.70668e+06	849583	6.55626e+06	2.1494e+07	8.38146e+06	19189	27611.2	10766.8	70359.7	101241	39478.4		16508.4
61498	61498	1	Hin Nam No	Hin Nam No	National Biodiversity Conservation Area	National Biodiversity Conservation Area	National	VI	Not Applicable	0	0	0	862.29	886.662	Not Applicable	0	Designated	1993	Not Reported	Not Reported	Not Reported	Not Reported	Not Reported	834	Not Reported	LAO	LAO	0.325105	534	2.72754	256.572	0.53981		6.85047e+06	1.91813e+06	8.7686e+06	3.34988e+06	498714	3.84859e+06	1.26172e+07	4.92001e+06	3944.49	5675.74	2213.23	14463.1	20811.1	8115.16		2375.6
351761	351761	1	Lago do Cuni├ú	reserva extrativista lago do cuni├ú	Reserva Extrativista	Extractive Reserve	National	VI	Not Applicable	0	0	0	506.043	509.303	Not Applicable	0	Designated	1999	Federal or national ministry or agency	Not Reported	Instituto Chico Mendes de Conserva├º├úo da Biodiversidade	Not Reported	State Verified	1802	BR-RO	BRA	BRA	3.06597	476	2.67761	206.038	3.28048		4.90371e+06	1.37304e+06	6.27675e+06	2.39792e+06	356990	2.75491e+06	9.03166e+06	3.52185e+06	17159	24690.2	9627.79	62916.2	90530.6	35301.9		16037
555512066	555512066	1	Luama-Kivu	Luama-Kivu	Domaine de Chasse	Hunting Area	National	VI	Not Applicable	0	0	0	3900.28	3934.27	Not Applicable	0	Designated	0	Not Reported	Not Reported	Not Reported	Not Reported	Not Reported	825	Not Reported	COD	COD	1.17576	3330	3.52244	133.919	1.38912		2.22975e+07	6.2433e+06	2.85408e+07	1.09035e+07	1.62326e+06	1.25267e+07	4.10676e+07	1.60141e+07	33038.8	47539.7	18537.9	121142	174312	67972.1		27964.3
9025	9025	1	Yangmingshan	Yangmingshan	National Park	National Park	National	II	Not Applicable	0	0	0	114.55	123.773	Not Applicable	0	Designated	1985	Not Reported	Not Reported	Not Reported	Not Reported	Not Reported	166	CN-71	TWN	TWN	0.448084	84	1.92428	235.538	0.660245		989260	276993	1.26625e+06	483748	72018.1	555766	1.82202e+06	710486	696.698	1002.48	390.913	2554.56	3675.77	1433.35		472.822
27892	27892	1	Diyadawa	Diyadawa	Conservation Forest	Conservation Forest	National	Ia	Not Applicable	0	0	0	23.2651	23.4261	Not Applicable	0	Designated	2010	Federal or national ministry or agency	Not Reported	Forest Department	Not Reported	State Verified	1854	Not Reported	LKA	LKA	0.314286	14	1.14613	350.196	0.525891		245137	68638.5	313776	119872	17846	137718	451494	176058	137.51	197.864	77.1561	504.204	725.502	282.906		82.1794
5031	5031	1	Bemarivo	Bemarivo	Special Reserve	Special Reserve	National	IV	Not Applicable	0	0	0	120.46	121.021	Not Applicable	0	Designated	1956	Not Reported	Not Reported	Not Reported	Not Reported	State Verified	390	MG-M	MDG	MDG	1.60196	107	2.02938	76.0453	1.81188		406842	113916	520758	198946	29618.1	228564	749322	292194	786.294	1131.4	441.184	2883.08	4148.48	1617.68		695.196
3474	3474	1	Gunung Ledang (or G. Ledang)	Gunung Ledang (or G. Ledang)	Forest Reserve	Forest Reserve	National	Ia	Not Applicable	0	0	0	60.06	60.2633	Not Applicable	0	Designated	1969	Sub-national ministry or agency	State	Not Reported	Not Reported	Not Reported	598	MY-01	MYS	MYS	1.01746	50	1.69897	309.811	1.22631		774527	216868	991395	378744	56385.6	435129	1.42652e+06	556266	1013.13	1457.8	568.462	3714.82	5345.27	2084.36		840.588
10193	10193	1	Kirirom	Kirirom	National Park	National Park	National	II	Not Applicable	0	0	0	283.747	285.656	Not Applicable	0	Designated	1993	Federal or national ministry or agency	Not Reported	Ministry of Environment	Not Reported	State Verified	853	KH-5	KHM	KHM	1.15688	242	2.38382	247.714	1.36557		2.99733e+06	839254	3.83659e+06	1.4657e+06	218206	1.6839e+06	5.52049e+06	2.15269e+06	4365.95	6282.19	2449.71	16008.5	23034.7	8982.26		3698.71
4095	4095	1	Luano	Luano	Game Management Area	Game Management Area	National	VI	Not Applicable	0	0	0	8930	8369.84	Not Applicable	0	Designated	1971	Federal or national ministry or agency	Not Reported	Not Reported	Not Reported	Not Reported	544	ZM-02	ZMB	ZMB	0.299905	4939	3.69364	97.5927	0.508232		2.41005e+07	6.74814e+06	3.08487e+07	1.17851e+07	1.75452e+06	1.35397e+07	4.43883e+07	1.7309e+07	13065.2	18799.6	7330.81	47905.8	68932	26879.6		7709.72
36053	36053	1	R├¡o Kruta	R├¡o Kruta	Parque Nacional	National Park	National	II	Not Applicable	0	0	1.98674	600.928	602.684	Not Applicable	0	Designated	0	Not Reported	Not Reported	Not Reported	Not Reported	Not Reported	1831	HN-OL	HND	HND	0.628007	453	2.6561	89.6655	0.835518		2.03092e+06	568659	2.59958e+06	993122	147851	1.14097e+06	3.74056e+06	1.45861e+06	1810	2604.42	1015.58	6636.66	9549.54	3723.79		1360.46
20453	20453	1	Endau Rompin (Johor)	Endau Rompin (Johor)	National Park	National Park	National	II	Not Applicable	0	0	0	1191.59	1329.71	Not Applicable	0	Designated	1993	Sub-national ministry or agency	State	Johor National Parks Corporation	Not Reported	Not Reported	598	MY-01	MYS	MYS	3.62385	1258	3.09968	320.652	3.83042		2.0169e+07	5.64733e+06	2.58164e+07	9.86265e+06	1.46831e+06	1.1331e+07	3.71473e+07	1.44854e+07	82406.3	118575	46237.7	302156	434775	169538		77962.2
321	321	1	Sierra Nevada	Sierra Nevada	National Park	National Park	National	II	Not Applicable	0	0	0	2764.46	1545.41	Not Applicable	0	Designated	1952	Not Reported	State	Not Reported	Not Reported	State Verified	285	VE-L	VEN	VEN	0.210356	785	2.89487	105.441	0.414121		4.13857e+06	1.1588e+06	5.29737e+06	2.02376e+06	301288	2.32505e+06	7.62243e+06	2.97232e+06	1828.13	2630.51	1025.75	6703.14	9645.19	3761.09		928.61
351850	351850	1	Serra do Conduru	parque estadual serra do conduru	Parque	Park	National	II	Not Applicable	0	0	0	91.5118	92.0512	Not Applicable	0	Designated	1997	Sub-national ministry or agency	Not Reported	Secretaria do Meio Ambiente Bahia	Not Reported	State Verified	1802	BR-BA	BRA	BRA	0.778564	73	1.86332	177.508	0.981751		647903	181413	829316	316825	47167.4	363992	1.19331e+06	465324	678.485	976.276	380.694	2487.78	3579.68	1395.88		538.063
306420	306420	1	Calabgan	Calabgan River	Watershed Forest Reserve	Watershed Forest Reserve	National	V	Not Applicable	0	0	0	48.03	50.3549	Not Applicable	0	Designated	1992	Federal or national ministry or agency	Not Reported	Protected Area Management Board under Department of Environment and Natural Resources (DENR)	Not Reported	State Verified	1841	PH-AUR	PHL	PHL	0.696915	39	1.59106	328.07	0.899822		639736	179126	818862	312831	46572.8	359404	1.17827e+06	459458	614.025	883.525	344.526	2251.43	3239.59	1263.26		475.564
317234	317234	1	Hala Bala	Hala - Bala	Wildlife Sanctuary	Wildlife Sanctuary	National	Ia	Not Applicable	0	0	0	626.7	410.122	Not Applicable	0	Designated	1996	Federal or national ministry or agency	Not Reported	Department of National Park, Wildlife and Plant Conservation Office of Wildlife Conservation	Not Reported	State Verified	881	TH-96	THA	THA	2.03428	373	2.57171	346.506	2.23673		6.46234e+06	1.80946e+06	8.2718e+06	3.16008e+06	470458	3.63054e+06	1.19023e+07	4.64125e+06	15418.1	22185.3	8651.02	56533.2	81346	31720.4		14022.6
555547902	555547902	1	Shinpinkyetthauk	Shinpinkyetthauk	Wildlife Sanctuary	Wildlife Sanctuary	National	IV	Not Applicable	0	0	0	72	94.3265	Not Applicable	0	Proposed	2006	Federal or national ministry or agency	Not Reported	Forest Department	Not Reported	Not Reported	1687	MM-02	MMR	MMR	2.81058	88	1.94448	164.08	3.01263		721952	202147	924099	353035	52558.1	405593	1.32969e+06	518506	2319.98	3338.23	1301.72	8506.58	12240.2	4772.99		2164.38
95578	95578	1	Suoxiyu	Suoxiyu	Nature Reserve	Nature Reserve	National	V	Not Applicable	0	0	0	138.86	1120.23	Not Applicable	0	Designated	1982	Not Reported	Not Reported	Not Reported	Not Reported	Not Reported	526	CN-43	CHN	CHN	0.724246	876	2.9425	120.78	0.926169		5.29018e+06	1.48125e+06	6.77143e+06	2.5869e+06	385125	2.97202e+06	9.74345e+06	3.7994e+06	5226.24	7520.07	2932.41	19162.9	27573.6	10752.2		4086.81
11882	11882	1	Beriat	Beriat	Nature Recreation Park	Nature Recreation Park	National	V	Not Applicable	0	0	0	91.9375	121.291	Not Applicable	0	Designated	1992	Federal or national ministry or agency	Not Reported	Balai Besar KSDA Papua Barat	Not Reported	State Verified	1853	ID-PB	IDN	IDN	0.894945	99	1.99564	315.117	1.09645		1.55983e+06	436752	1.99658e+06	762756	113556	876312	2.87289e+06	1.12027e+06	1824.3	2624.99	1023.6	6689.09	9624.98	3753.21		1489.02
36059	36059	1	Arenal	Arenal	Parque Nacional	National Park	National	II	Not Applicable	0	0	0	120.797	121.568	Not Applicable	0	Designated	1991	Not Reported	Not Reported	Not Reported	Not Reported	State Verified	811	CR-A	CRI	CRI	0.372308	79	1.89763	231.26	0.572922		913478	255774	1.16925e+06	446691	66501.2	513192	1.68244e+06	656060	558.242	803.258	313.226	2046.89	2945.28	1148.5		362.768
478475	478475	1	Pedra Branca	apa da pedra branca	├ürea de Prote├º├úo Ambiental	Environmental Protection Area	National	V	Not Applicable	0	0	0	53.8778	54.1302	Not Applicable	0	Designated	1988	Sub-national ministry or agency	Not Reported	Secretaria Municipal de Meio Ambiente do Rio de Janeiro - RJ	Not Reported	State Verified	1802	BR-RJ	BRA	BRA	0.230894	29	1.4624	203.243	0.430978		294703	82516.8	377220	144110	21454.4	165564	542784	211656	135.478	194.94	76.0157	496.752	714.779	278.724		72.5816
306426	306426	1	Dibalo-Pingit-Zabali-Malayat	Dibalo - Pingit - Zabali - Malayat	Watershed Forest Reserve	Watershed Forest Reserve	National	V	Not Applicable	0	0	0	45.28	43.5839	Not Applicable	0	Designated	1992	Federal or national ministry or agency	Not Reported	Department of Environment and Natural Resources Regional Office Tuguegarao City	Not Reported	State Verified	1841	PH-AUR	PHL	PHL	0.439746	30	1.47712	280.508	0.638862		420761	117813	538574	205752	30631.4	236384	774958	302191	286.729	412.576	160.882	1051.34	1512.78	589.9		197.363
95936	95936	1	Dongzhai niaolei	Dongzhai niaolei	Nature Reserve	Nature Reserve	National	V	Not Applicable	0	0	0	468	162.148	Not Applicable	0	Designated	1982	Not Reported	Not Reported	Not Reported	Not Reported	Not Reported	526	CN-41	CHN	CHN	0.907954	133	2.12385	84.2744	1.10694		560425	156919	717344	274048	40798.9	314847	1.03219e+06	402497	661.713	952.144	371.283	2426.28	3491.19	1361.37		542.763
95971	95971	1	Baokang yeshenglamei	Baokang yeshenglamei	Nature Reserve	Nature Reserve	National	V	Not Applicable	0	0	0	28	85.9165	Not Applicable	0	Designated	1984	Not Reported	Not Reported	Not Reported	Not Reported	Not Reported	526	CN-42	CHN	CHN	0.251887	48	1.68124	147.39	0.450859		353735	99045.8	452781	172976	25751.9	198728	651509	254053	170.117	244.782	95.4516	623.762	897.536	349.989		95.0413
95661	95661	1	Qionghaiqilincai	Qionghaiqilincai	Nature Reserve	Nature Reserve	National	V	Not Applicable	0	0	0	25	23.2737	Not Applicable	0	Designated	1983	Not Reported	State	Not Reported	Not Reported	Not Reported	526	CN-46	CHN	CHN	0.53876	17	1.23045	76.2739	0.737586		64832.8	18153.2	82986	31703.3	4719.83	36423.1	119409	46562.9	51.0078	73.3954	28.6201	187.028	269.116	104.94		37.2579
10787	10787	1	La Paragua	La Paragua	Forest Reserve	Forest Reserve	National	VI	Not Applicable	0	0	0	7820	7969.49	Not Applicable	0	Designated	1968	Not Reported	Not Reported	Not Reported	Not Reported	State Verified	285	VE-F	VEN	VEN	0.805174	6404	3.80645	185.991	1.002		5.95542e+07	1.66752e+07	7.62294e+07	2.9122e+07	4.33555e+06	3.34576e+07	1.09687e+08	4.27718e+07	63651.7	91588.8	35714.6	233390	335826	130953		51148.2
351722	351722	1	Cap├úo Bonito	floresta nacional de cap├úo bonito	Floresta	Forest	National	VI	Not Applicable	0	0	0	47.5846	47.7997	Not Applicable	0	Designated	1968	Federal or national ministry or agency	Not Reported	Instituto Chico Mendes de Conserva├º├úo da Biodiversidade	Not Reported	State Verified	1802	BR-SP	BRA	BRA	0.273394	28	1.44716	131.977	0.46672		184768	51735.2	236504	90351.7	13451.1	103803	340306	132701	91.9842	132.357	51.6117	337.275	485.308	189.243		53.8823
32663	32663	1	Little Tobago	Little Tobago	Nature Reserve	Nature Reserve	National	IV	Not Applicable	0	0	57.8358	60.1454	57.8358	Not Applicable	0	Designated	1928	Not Reported	Not Reported	Not Reported	Not Reported	Expert Verified	1867	Not Reported	TTO	TTO	0.512195	42	1.62325	114.974	0.705315		241446	67605	309051	118067	17577.3	135645	444696	173407	181.649	261.376	101.922	666.046	958.377	373.714		131.912
31776	31776	1	Rio Cajari	reserva extrativista rio cajari	Reserva Extrativista	Extractive Reserve	National	VI	Not Applicable	0	0	60.9179	5324.05	5359.72	Not Applicable	0	Designated	1990	Federal or national ministry or agency	Not Reported	Instituto Chico Mendes de Conserva├º├úo da Biodiversidade	Not Reported	State Verified	1802	BR-AP	BRA	BRA	1.8313	4850	3.68574	199.322	2.02376		4.83355e+07	1.35339e+07	6.18694e+07	2.36361e+07	3.51882e+06	2.71549e+07	8.90243e+07	3.47146e+07	104341	150136	58544.9	382583	550500	214665		94417.7
4576	4576	1	Majathal	Majathal	Sanctuary	Sanctuary	National	IV	Not Applicable	0	0	0	57.55	23.927	Not Applicable	0	Designated	1954	Sub-national ministry or agency	Not Reported	Chief Wildlife Warden, State Forest Department	Not Reported	State Verified	1855	IN-HP	IND	IND	0.579125	18	1.25527	116.11	0.769816		104499	29259.6	133758	51099.9	7607.51	58707.4	192466	75051	85.8078	123.469	48.1462	314.629	452.721	176.536		64.5523
555592376	555592376	1	Thananparichchan	Thananparichchan	Reserved Forest	Reserved Forest	National	Ib	Not Applicable	0	0	0.100948	173.067	174.24	Not Applicable	0	Designated	2012	Federal or national ministry or agency	Not Reported	Forest Department	Not Reported	State Verified	1854	Not Reported	LKA	LKA	1.1205	149	2.17319	90.7191	1.31031		675857	189240	865097	330494	49202.4	379697	1.24479e+06	485401	944.621	1359.22	530.021	3463.61	4983.81	1943.41		807.786
317205	317205	1	Bukit Dua Belas	Bukit Dua Belas	National Park	National Park	National	II	Not Applicable	0	0	0	605	551.018	Not Applicable	0	Designated	2000	Federal or national ministry or agency	Not Reported	Balai Taman Nasional Bukit Duabelas	Not Reported	State Verified	1853	ID-SM	IDN	IDN	3.82282	525	2.72016	253.086	4.01226		6.64352e+06	1.86018e+06	8.5037e+06	3.24868e+06	483648	3.73233e+06	1.2236e+07	4.77137e+06	28432.6	40911.8	15953.3	104253	150010	58495.6		27090.1
11583	11583	1	Victoria Randenigala Rantambe	Victoria Randenigala Rantambe	Sanctuary	Sanctuary	National	IV	Not Applicable	0	0	0	420.873	436.17	Not Applicable	0	Designated	1987	Federal or national ministry or agency	Not Reported	Department of Wildlife Conservation	Not Reported	State Verified	1854	Not Reported	LKA	LKA	0.470154	311	2.49276	173.403	0.65938		2.69642e+06	754997	3.45142e+06	1.31855e+06	196299	1.51485e+06	4.96627e+06	1.93657e+06	1896.5	2728.88	1064.11	6953.82	10005.9	3901.74		1352.25
352164	352164	1	Sucupira	reserva extrativista sucupira	Reserva Extrativista	Extractive Reserve	National	VI	Not Applicable	0	0	0	28.1835	28.363	Not Applicable	0	Designated	1995	Sub-national ministry or agency	Not Reported	Secretaria de Estado do Desenvolvimento Ambiental de Rond├┤nia	Not Reported	State Verified	1802	BR-RO	BRA	BRA	3.74086	27	1.43136	224.598	3.92971		303208	84898.2	388106	148269	22073.5	170342	558448	217764	1270.95	1828.78	713.124	4660.16	6705.54	2614.79		1209.88
10087	10087	1	Dhorpatan	ÓñóÓÑïÓñ░Óñ¬Óñ¥ÓñƒÓñ¿ ÓñÂÓñ┐ÓñòÓñ¥Óñ░ ÓñåÓñ░ÓñòÓÑìÓñÀ	ÓñÂÓñ┐ÓñòÓñ¥Óñ░ ÓñåÓñ░ÓñòÓÑìÓñÀ	Hunting Reserve	National	VI	Not Applicable	0	0	0	1325	1196.81	Not Applicable	0	Designated	1987	Federal or national ministry or agency	Not Reported	Department of National Parks and Wildlife Conservation (DNPWC)	Not Reported	State Verified	1778	Not Reported	NPL	NPL	0.342561	772	2.88762	155.7	0.531061		6.01004e+06	1.68281e+06	7.69285e+06	2.93891e+06	437531	3.37644e+06	1.10693e+07	4.31641e+06	3404.48	4898.73	1910.23	12483.1	17962	7004.18		2196.06
95634	95634	1	Yindingshanshuiyuanlin	Yindingshanshuiyuanlin	Nature Reserve	Nature Reserve	National	V	Not Applicable	0	0	0	480	540.398	Not Applicable	0	Designated	1982	Not Reported	Not Reported	Not Reported	Not Reported	Not Reported	526	CN-45	CHN	CHN	8.7396	529	2.72346	226.703	8.9279		5.99629e+06	1.67896e+06	7.67525e+06	2.93219e+06	436530	3.36871e+06	1.1044e+07	4.30653e+06	57103.2	82166.2	32040.3	209379	301276	117481		55898.8
66	66	1	S├úo Joaquim	parque nacional de s├úo joaquim	Parque	Park	National	II	Not Applicable	0	0	0	455.24	456.937	Not Applicable	0	Designated	1961	Federal or national ministry or agency	Not Reported	Instituto Chico Mendes de Conserva├º├úo da Biodiversidade	Not Reported	State Verified	1802	BR-SC	BRA	BRA	0.460332	325	2.51188	110.751	0.647209		1.79971e+06	503919	2.30363e+06	880058	131019	1.01108e+06	3.3147e+06	1.29255e+06	1242.44	1787.76	697.126	4555.62	6555.1	2556.13		883.695
146666	146666	1	Nariva Windbelt Reserve	Nariva Windbelt Reserve	Nature Reserve	Nature Reserve	National	IV	Not Applicable	0	0	25.745	26.6045	25.745	Not Applicable	0	Designated	0	Not Reported	Not Reported	Not Reported	Not Reported	Expert Verified	1867	Not Reported	TTO	TTO	0.647482	20	1.30103	120.649	0.833471		120649	33781.6	154430	58997.2	8783.23	67780.4	222211	86649.9	107.261	154.338	60.1834	393.29	565.908	220.673		83.3257
7	7	1	Lan├¡n	Lan├¡n	Parque Nacional	National Park	National	II	Not Applicable	0	0	0	2170	2202.01	Not Applicable	0	Designated	1937	Federal or national ministry or agency	Not Reported	Administraci├│n de Parques Nacionales	Not Reported	State Verified	1810	AR-Q	ARG	ARG	0.62556	1701	3.2307	103.904	0.809811		8.837e+06	2.47436e+06	1.13114e+07	4.32129e+06	643334	4.96463e+06	1.6276e+07	6.34673e+06	7633.39	10983.7	4283.05	27989.1	40273.7	15704.5		5896.62
61556	61556	1	R├¡o Negro	R├¡o Negro	National Park	National Park	National	II	Not Applicable	0	0	0	1230	298.578	Not Applicable	0	Designated	1998	Not Reported	Not Reported	Not Reported	Not Reported	State Verified	591	PY-16	PRY	PRY	0.209331	159	2.2014	63.2674	0.393091		502976	140833	643809	245955	36616.6	282572	926380	361237	210.896	303.46	118.333	773.286	1112.69	433.886		112.307
2186	2186	1	Augusto Ruschi	reserva biol├│gica augusto ruschi	Reserva Biol├│gica	Biological Reserve	National	Ia	Not Applicable	0	0	0	35.6228	35.8071	Not Applicable	0	Designated	1982	Federal or national ministry or agency	Not Reported	Instituto Chico Mendes de Conserva├º├úo da Biodiversidade	Not Reported	State Verified	1802	BR-ES	BRA	BRA	2.15038	33	1.51851	194.415	2.33329		320784	89819.5	410604	156863	23353.1	180216	590820	230387	798.382	1148.8	447.967	2927.4	4212.25	1642.55		735.793
30642	30642	1	Escalante-Onia-Mucujepe	Escalante-Onia-Mucujepe	Protective Zone	Protective Zone	National	V	Not Applicable	0	0	0	1011.25	126.11	Not Applicable	0	Designated	1975	Not Reported	State	Not Reported	Not Reported	State Verified	285	VE-L	VEN	VEN	0.666417	99	1.99564	192.934	0.848911		955025	267407	1.22243e+06	467007	69525.8	536533	1.75897e+06	685899	864.78	1244.34	485.223	3170.86	4562.57	1779.15		678.875
9816	9816	1	Loagan Bunut	Loagan Bunut	National Park	National Park	National	II	Not Applicable	0	0	0	107.32	107.783	Not Applicable	0	Designated	1991	Not Reported	Not Reported	Not Reported	Not Reported	Not Reported	598	MY-13	MYS	MYS	0.987589	91	1.95904	236.199	1.16973		1.0747e+06	300917	1.37562e+06	525530	78238.4	603769	1.97939e+06	771852	1340.92	1929.46	752.384	4916.72	7074.7	2758.74		1132.12
8877	8877	1	Buton Utara	Buton Utara	Wildlife Reserve	Wildlife Reserve	National	IV	Not Applicable	0	0	0.001127	820	917.377	Not Applicable	0	Designated	1979	Federal or national ministry or agency	Not Reported	Balai KSDA Sulawesi Tenggara	Not Reported	State Verified	1853	ID-SG	IDN	IDN	1.5499	821	2.91434	312.094	1.73184		1.28115e+07	3.58721e+06	1.63987e+07	6.26481e+06	932675	7.19749e+06	2.35962e+07	9.2012e+06	23666.6	34054.1	13279.2	86777.7	124865	48690.4		21180.3
27438	27438	1	Neenthavil	Neenthavil	Reserved Forest	Reserved Forest	National	Ib	Not Applicable	0	0	0	82.9673	83.5202	Not Applicable	0	Designated	1921	Federal or national ministry or agency	Not Reported	Forest Department	Not Reported	State Verified	1854	Not Reported	LKA	LKA	0.46311	60	1.77815	81.8252	0.644651		245476	68733.2	314209	120038	17870.6	137908	452117	176301	168.796	242.881	94.7103	618.918	890.565	347.271		121.261
4601	4601	1	Shettihalli	Shettihalli	Sanctuary	Sanctuary	National	IV	Not Applicable	0	0	0	395.6	747.9	Not Applicable	0	Designated	1974	Sub-national ministry or agency	Not Reported	Chief Wildlife Warden, State Forest Department	Not Reported	State Verified	1855	IN-KA	IND	IND	0.855369	617	2.79029	116.868	1.03684		3.60537e+06	1.0095e+06	4.61487e+06	1.76302e+06	262471	2.0255e+06	6.64037e+06	2.58938e+06	3987.41	5737.5	2237.31	14620.5	21037.5	8203.46		3289.52
16105	16105	1	Petr├│polis	├írea de prote├º├úo ambiental de petr├│polis	├ürea de Prote├º├úo Ambiental	Environmental Protection Area	National	V	Not Applicable	0	0	0	682.236	685.485	Not Applicable	0	Designated	1982	Federal or national ministry or agency	Not Reported	Instituto Chico Mendes de Conserva├º├úo da Biodiversidade	Not Reported	State Verified	1802	BR-RJ	BRA	BRA	0.518046	508	2.70586	140.51	0.699041		3.56897e+06	999311	4.56828e+06	1.74522e+06	259821	2.00505e+06	6.57332e+06	2.56323e+06	2661.18	3829.19	1493.17	9757.65	14040.3	5474.96		1972.15
5215	5215	1	Mt. Pulag National Park	Pulag	National Park	National Park	National	II	Not Applicable	0	0	0	115.5	133.579	Not Applicable	0	Designated	1987	Federal or national ministry or agency	Not Reported	Protected Area Management Board under Department of Environment and Natural Resources (DENR)	Not Reported	State Verified	1841	PH-15	PHL	PHL	1.19342	116	2.06446	268.846	1.37427		1.55931e+06	436607	1.99592e+06	762502	113518	876020	2.87194e+06	1.1199e+06	2285.78	3289.02	1282.54	8381.18	12059.7	4702.63		1984.96
2581	2581	1	Pantanal Matogrossense	parque nacional do pantanal matogrossense	Parque	Park	National	II	Not Applicable	0	0	0	1359.23	1366.7	Not Applicable	0	Designated	1981	Federal or national ministry or agency	Not Reported	Instituto Chico Mendes de Conserva├º├úo da Biodiversidade	Not Reported	State Verified	1802	BR-MT	BRA	BRA	0.347554	900	2.95424	77.9054	0.527781		3.50574e+06	981608	4.48735e+06	1.71431e+06	255218	1.96953e+06	6.45688e+06	2.51783e+06	1973.62	2839.85	1107.38	7236.6	10412.8	4060.41		1299.66
352142	352142	1	Canum├ú	reserva de desenvolvimento sustent├ível canum├ú	Reserva de Desenvolvimento Sustent├ível	Sustainable Development Reserve	National	VI	Not Applicable	0	0	0	227.581	229.099	Not Applicable	0	Designated	2005	Sub-national ministry or agency	Not Reported	Secretaria de Estado de Meio Ambiente e Desenvolvimento Sustent├ível do Amazonas	Not Reported	State Verified	1802	BR-AM	BRA	BRA	2.96485	216	2.33445	185.731	3.14465		2.0059e+06	561652	2.56755e+06	980885	146029	1.12691e+06	3.69447e+06	1.44064e+06	6728.37	9681.5	3775.25	24670.7	35498.8	13842.6		6343.68
71	71	1	Aparados da Serra	parque nacional de aparados da serra	Parque	Park	National	II	Not Applicable	0	0	0	131.481	131.945	Not Applicable	0	Designated	1959	Federal or national ministry or agency	Not Reported	Instituto Chico Mendes de Conserva├º├úo da Biodiversidade	Not Reported	State Verified	1802	BR-RS	BRA	BRA	0.413553	92	1.96379	143.912	0.593112		661993	185358	847352	323715	48193.1	371908	1.21926e+06	475444	418.812	602.632	234.993	1535.64	2209.65	861.641		292.021
555583104	555583104	1	Tumauini	Tumauini	Watershed Forest Reserve	Watershed Forest Reserve	National	V	Not Applicable	0	0	0	176.7	175.944	Not Applicable	0	Designated	1994	Federal or national ministry or agency	Not Reported	Protected Area Management Board under Department of Environment and Natural Resources (DENR)	Not Reported	State Verified	1841	PH-ISA	PHL	PHL	1.78742	160	2.20412	291.291	1.96554		2.33033e+06	652491	2.98282e+06	1.13953e+06	169648	1.30918e+06	4.292e+06	1.67364e+06	4885.71	7030.08	2741.34	17914.3	25776.9	10051.6		4442.96
302611	302611	1	La Mensura - Pilotos	La Mensura - Pilotos	National Park	National Park	National	II	Not Applicable	0	0	0	84.67	84.8543	Not Applicable	0	Designated	0	Federal or national ministry or agency	State	Not Reported	Not Reported	State Verified	532	CU-11	CUB	CUB	7.96621	83	1.91908	97.8882	8.14418		406236	113746	519982	198649	29574	228223	748206	291759	3529.02	5077.94	1980.11	12939.8	18619.1	7260.42		3451.91
8796	8796	1	Taman Negara Banjaran Crocker	Taman Negara Banjaran Crocker	National Park	National Park	National	II	Not Applicable	0	0	0	1405.69	1415.28	Not Applicable	0	Designated	1984	Not Reported	Not Reported	Not Reported	Not Reported	State Verified	612	MY-12	MYS	MYS	0.852678	1171	3.06856	295.585	1.03055		1.73065e+07	4.84582e+06	2.21523e+07	8.46287e+06	1.25991e+06	9.72278e+06	3.18751e+07	1.24295e+07	19024.3	27374.2	10674.4	69755.7	100372	39139.5		15740.7
8040	8040	1	Thap Lan	Thap Lan	National Park	National Park	National	II	Not Applicable	0	0	0	2235.8	2229.73	Not Applicable	0	Designated	1981	Federal or national ministry or agency	Not Reported	Department of National Park, Wildlife and Plant Conservation Office of National Park	Available	State Verified	881	TH-30	THA	THA	0.261938	1329	3.12352	225.016	0.439467		1.49523e+07	4.18666e+06	1.9139e+07	7.3117e+06	1.08853e+06	8.40023e+06	2.75392e+07	1.07388e+07	7009.14	10085.5	3932.78	25700.2	36980.1	14420.2		4177.7
27440	27440	1	Paranthan	Paranthan	Reserved Forest	Reserved Forest	National	Ib	Not Applicable	0	0	0	11.9034	27.5314	Not Applicable	0	Designated	1946	Federal or national ministry or agency	Not Reported	Forest Department	Not Reported	State Verified	1854	Not Reported	LKA	LKA	0.56993	21	1.32222	152.796	0.74719		160436	44922.1	205358	78453.2	11679.7	90133	295491	115225	127.868	183.99	71.7459	468.849	674.63	263.068		97.5331
4675	4675	1	Mae Ping	Mae Ping	National Park	National Park	National	II	Not Applicable	0	0	0	1003.75	1051.76	Not Applicable	0	Designated	1981	Federal or national ministry or agency	Not Reported	Department of National Park, Wildlife and Plant Conservation Office of National Park	Available	State Verified	881	TH-51	THA	THA	0.491324	773	2.88818	135.559	0.668506		5.23937e+06	1.46702e+06	6.7064e+06	2.56205e+06	381426	2.94348e+06	9.64988e+06	3.76292e+06	3736.05	5375.83	2096.28	13698.9	19711.4	7686.35		2745.84
95799	95799	1	Xinglongshan	Xinglongshan	Nature Reserve	Nature Reserve	National	V	Not Applicable	0	0	0	3330.01	332.032	Not Applicable	0	Designated	1988	Not Reported	Not Reported	Not Reported	Not Reported	Not Reported	526	CN-62	CHN	CHN	0.245852	193	2.28556	88.2399	0.422957		851515	238424	1.08994e+06	416391	61990.3	478381	1.56832e+06	611558	384.164	552.777	215.552	1408.6	2026.85	790.358		223.303
7996	7996	1	Royal Manas	Royal Manas	National Park	National Park	National	II	Not Applicable	0	0	0	1057	1035.68	Not Applicable	0	Designated	1966	Federal or national ministry or agency	Not Reported	Department of Forests and Park Services	Not Reported	State Verified	1800	BT-31	BTN	BTN	0.199522	550	2.74036	319	0.375711		8.77251e+06	2.4563e+06	1.12288e+07	4.28976e+06	638638	4.92839e+06	1.61572e+07	6.30041e+06	3515.66	5058.7	1972.61	12890.7	18548.6	7232.91		1867
303067	303067	1	Bi Dup-Nui Ba	Bi Dup-Nui Ba	Nature Reserve	Nature Reserve	National	IV	Not Applicable	0	0	0	710.62	736.022	Not Applicable	0	Designated	1995	Not Reported	State	Not Reported	Not Reported	Not Reported	609	VN-35	VNM	VNM	0.85394	611	2.78604	227.102	1.02867		6.93796e+06	1.94263e+06	8.88059e+06	3.39266e+06	505084	3.89775e+06	1.27783e+07	4.98284e+06	7612.68	10953.9	4271.43	27913.2	40164.4	15661.9		6319.57
1446	1446	1	Kyambura	Kyambura	Wildlife Reserve	Wildlife Reserve	National	III	Not Applicable	0	0	0	154	155.801	Not Applicable	0	Designated	1965	Federal or national ministry or agency	State	Not Reported	Not Reported	State Verified	524	UG-402	UGA	UGA	0.371376	106	2.02531	50.914	0.545856		269844	75556.3	345400	131954	19644.6	151598	496999	193802	157.116	226.075	88.1566	576.091	828.94	323.241		106.894
4097	4097	1	West Petauke	West Petauke	Game Management Area	Game Management Area	National	VI	Not Applicable	0	0	0	4140	3191.28	Not Applicable	0	Designated	1971	Federal or national ministry or agency	Not Reported	Not Reported	Not Reported	Not Reported	544	ZM-03	ZMB	ZMB	0.255448	1898	3.2783	103.19	0.429508		9.79271e+06	2.74196e+06	1.25347e+07	4.78864e+06	712910	5.50155e+06	1.80362e+07	7.03313e+06	4486.45	6455.58	2517.32	16450.3	23670.5	9230.17		2668.3
303701	303701	1	Vohibasia	Vohibasia	National Park	National Park	National	II	Not Applicable	0	0	0	368.53	197.244	Not Applicable	0	Designated	1997	Not Reported	Not Reported	Not Reported	Not Reported	State Verified	390	Not Reported	MDG	MDG	0.307175	126	2.10037	67.2322	0.480861		423563	118598	542161	207122	30835.4	237958	780119	304203	217.253	312.607	121.899	796.595	1146.23	446.965		138.782
10121	10121	1	Lomphat	Lomphat	Wildlife Sanctuary	Wildlife Sanctuary	National	IV	Not Applicable	0	0	0	2514.68	2529.17	Not Applicable	0	Designated	1993	Federal or national ministry or agency	Not Reported	Ministry of Environment	Not Reported	State Verified	853	KH-16	KHM	KHM	0.942191	2137	3.3298	81.7519	1.1151		8.73519e+06	2.44585e+06	1.1181e+07	4.27151e+06	635922	4.90743e+06	1.60885e+07	6.27362e+06	10390	14950.2	5829.74	38096.5	54817.3	21375.7		8778.9
352013	352013	1	Cant├úo	parque estadual do cant├úo	Parque	Park	National	II	Not Applicable	0	0	0	1004.14	1010.5	Not Applicable	0	Designated	1998	Sub-national ministry or agency	Not Reported	Instituto Natureza do Tocantins	Not Reported	State Verified	1802	BR-TO	BRA	BRA	0.797126	831	2.9196	72.4836	0.969308		3.01169e+06	843274	3.85497e+06	1.47272e+06	219251	1.69197e+06	5.54694e+06	2.163e+06	3113.88	4480.57	1747.18	11417.5	16428.8	6406.31		2560.74
555571278	555571278	1	Tanjung Batikolo	Tanjung Batikolo	Wildlife Reserve	Wildlife Reserve	National	IV	Not Applicable	0	0	0.006028	40.16	39.5448	Not Applicable	0	Designated	1995	Federal or national ministry or agency	Not Reported	Balai KSDA Sulawesi Tenggara	Not Reported	State Verified	1853	ID-SG	IDN	IDN	1.73317	36	1.5563	238.48	1.90383		429264	120194	549458	209910	31250.5	241161	790619	308298	871.73	1254.34	489.122	3196.34	4599.24	1793.45		793.589
306413	306413	1	Talaytay	Talaytay	Protected Landscape	Protected Landscape	National	V	Not Applicable	0	0	0	35.2629	36.1362	Not Applicable	0	Designated	2000	Federal or national ministry or agency	Not Reported	Protected Area Management Board under Department of Environment and Natural Resources (DENR)	Not Reported	State Verified	1841	PH-03	PHL	PHL	0.381313	25	1.39794	291.991	0.551169		364988	102197	467185	178479	26571.2	205051	672236	262135	214.582	308.763	120.4	786.799	1132.13	441.468		148.453
36117	36117	1	Monte Ramonal	Monte Ramonal	Managed Flora Reserve	Managed Flora Reserve	National	IV	Not Applicable	0	0	0	24.74	24.7981	Not Applicable	0	Designated	0	Federal or national ministry or agency	State	Not Reported	Not Reported	State Verified	532	CU-05	CUB	CUB	2.16786	23	1.36173	120.947	2.33733		139090	38945.1	178035	68014.8	10125.7	78140.5	256175	99894.1	346.772	498.972	194.571	1271.5	1829.56	713.428		321.628
95742	95742	1	Jinpingfenshuiling	ÚçæÕ╣│Õêåµ░┤Õ▓¡	Nature Reserve	Nature Reserve	National	V	Not Applicable	0	0	0	420.27	464.532	Not Applicable	0	Designated	1986	Not Reported	Not Reported	Not Reported	Not Reported	Not Reported	855	CN-53	CHN	CHN	0.247774	276	2.44091	236.794	0.417025		3.26776e+06	914972	4.18273e+06	1.59793e+06	237893	1.83583e+06	6.01855e+06	2.3469e+06	1453.59	2091.57	815.598	5329.82	7669.11	2990.53		863.644
107131	107131	1	R├¡o Bonito	R├¡o Bonito	Reserva Natural Privada	Private Natural Reserve	National	V	Not Applicable	0	0	0	10.8	10.8599	Not Applicable	0	Designated	2006	Non-profit organisations	State	Fundaci├│n para el Ecodesarrollo-Fundaeco	Not Reported	State Verified	814	GT-IZ	GTM	GTM	1.94958	10	1	261.477	2.11723		130738	36606.8	167345	63931.1	9517.76	73448.9	240794	93896.4	295.257	424.847	165.667	1082.61	1557.77	607.445		271.877
1272	1272	1	Kawah Ijen	Kawah Ijen	Nature Reserve	Nature Reserve	National	III	Not Applicable	0	0	0	24.68	24.8722	Not Applicable	0	Designated	1920	Federal or national ministry or agency	Not Reported	Balai Besar KSDA Jawa Timur	Not Reported	State Verified	1853	ID-JI	IDN	IDN	0.906367	21	1.32222	173.292	1.07349		181957	50947.8	232904	88976.7	13246.4	102223	335128	130681	208.351	299.798	116.904	763.954	1099.26	428.65		175.914
478115	478115	1	Loma del 20	Loma del 20	Reserva Forestal	Forest Reserve	National	VI	Not Applicable	0	0	0	49.7612	50.0233	Not Applicable	0	Designated	0	Federal or national ministry or agency	Not Reported	Secretaria de Estado de Medio Ambiente y Recursos Naturales - Subsecretar├¡a de Estado de ├üreas Protegidas y Biodiversidad	Not Reported	State Verified	830	DO-02	DOM	DOM	1.49545	45	1.65321	27.9159	1.66238		62810.9	17587	80397.9	30714.5	4572.63	35287.2	115685	45110.8	111.377	160.261	62.4928	408.382	587.623	229.14		100.192
1836	1836	1	Karlapat	Karlapat	Sanctuary	Sanctuary	National	IV	Not Applicable	0	0	0	147.66	147.205	Not Applicable	0	Designated	1992	Sub-national ministry or agency	Not Reported	Chief Wildlife Warden, State Forest Department	Not Reported	State Verified	1855	IN-OR	IND	IND	2.23501	137	2.13672	99.8337	2.40148		683861	191481	875342	334408	49785.1	384193	1.25953e+06	491149	1751.77	2520.63	982.904	6423.14	9242.29	3603.98		1630.33
5030	5030	1	Ambohijanahary	Ambohijanahary	Special Reserve	Special Reserve	National	IV	Not Applicable	0	0	0	49.44	244.467	Not Applicable	0	Designated	1958	Not Reported	Not Reported	Not Reported	Not Reported	State Verified	390	Not Reported	MDG	MDG	3.36411	233	2.36736	72.0596	3.52967		839494	235058	1.07455e+06	410513	61115.2	471628	1.54618e+06	602925	3160.68	4547.93	1773.44	11589.2	16675.7	6502.61		3012.43
9007	9007	1	Maduru Oya	Maduru Oya	National Park	National Park	National	II	Not Applicable	0	0	0	58.849	503.199	Not Applicable	0	Designated	1986	Federal or national ministry or agency	Not Reported	Department of Wildlife Conservation	Not Reported	State Verified	1854	Not Reported	LKA	LKA	0.17316	258	2.41162	75.3096	0.337729		971494	272018	1.24351e+06	475061	70724.8	545785	1.7893e+06	697727	349.975	503.581	196.369	1283.24	1846.46	720.019		179.439
478074	478074	1	Cabeza de Toro	Cabeza de Toro	Reserva Forestal	Forest Reserve	National	VI	Not Applicable	0	0	0	375.769	377.624	Not Applicable	0	Designated	0	Federal or national ministry or agency	Not Reported	Secretaria de Estado de Medio Ambiente y Recursos Naturales - Subsecretar├¡a de Estado de ├üreas Protegidas y Biodiversidad	Not Reported	State Verified	830	DO-02	DOM	DOM	0.521008	287	2.45788	30.536	0.685524		438191	122694	560885	214276	31900.3	246176	807061	314709	320.417	461.049	179.784	1174.86	1690.51	659.207		243.521
313354	313354	1	Caldera de Luba	Caldera de Luba	Scientific Reserve	Scientific Reserve	National	Ib	Not Applicable	0	0	4.76311	510	514.169	Not Applicable	0	Designated	2000	Not Reported	Not Reported	Not Reported	Not Reported	State Verified	496	GQ-BS	GNQ	GNQ	0.460108	379	2.57864	204.719	0.624204		3.87943e+06	1.08624e+06	4.96567e+06	1.89704e+06	282422	2.17946e+06	7.14513e+06	2.7862e+06	2582.99	3716.68	1449.3	9470.96	13627.8	5314.1		1903.95
784	784	1	Samunsam	Samunsam	Wildlife Sanctuary	Wildlife Sanctuary	National	IV	Not Applicable	0	0.01	0.149662	60.9	96.6401	Not Applicable	0	Designated	1979	Federal or national ministry or agency	Not Reported	National Parks and Wildlife Office	Not Reported	Not Reported	600	MY-13	MYS	MYS	3.24852	92	1.96379	197.213	3.41236		907180	254010	1.16119e+06	443611	66042.7	509654	1.67084e+06	651537	3302	4751.27	1852.73	12107.3	17421.3	6793.36		3143.46
10778	10778	1	Litoral Central	Litoral Central	Protective Zone	Protective Zone	National	V	Not Applicable	0	0	3.95914	397.23	373.581	Not Applicable	0	Designated	1974	Not Reported	State	Not Reported	Not Reported	State Verified	285	VE-M	VEN	VEN	1.02089	322	2.50786	203.164	1.18443		3.27093e+06	915862	4.1868e+06	1.59949e+06	238124	1.83761e+06	6.02441e+06	2.34919e+06	4132.47	5946.23	2318.7	15152.4	21802.9	8501.91		3561.89
100755	100755	1	Cuchilla El Minero	Cuchilla El Minero	Reserva Forestal Protectora Nacional	Forest Reserve Protectress National	National	VI	Not Applicable	0	0	0	98	101.58	Not Applicable	0	Designated	1993	Federal or national ministry or agency	Not Reported	Ministerio de Ambiente y Desarrollo Sostenible	http://runap.parquesnacionales.gov.co/	State Verified	1861	CO-BOY	COL	COL	2.81291	96	1.98227	262.143	2.97642		1.25828e+06	352320	1.6106e+06	615301	91603.1	706904	2.31751e+06	903700	3994.86	5748.22	2241.49	14647.8	21076.8	8218.79		3775.4
306541	306541	1	Cabadbaran	Cabadbaran	Watershed Forest Reserve	Watershed Forest Reserve	National	VI	Not Applicable	0	0	0	160.25	160.573	Not Applicable	0	Designated	1991	Federal or national ministry or agency	Not Reported	Not Reported	Not Reported	State Verified	1841	PH-AGN	PHL	PHL	0.515579	122	2.08636	290.419	0.678592		1.77156e+06	496036	2.26759e+06	866292	128969	995261	3.26286e+06	1.27233e+06	1282.31	1845.12	719.496	4701.8	6765.45	2638.15		974.27
7886	7886	1	Mount Meru	Mount Meru	Game Reserve	Game Reserve	National	IV	Not Applicable	0	0	0	300	285.926	Not Applicable	0	Designated	1951	Federal or national ministry or agency	Not Reported	Not Reported	Not Reported	State Verified	845	TZ-01	TZA	TZA	0.71094	233	2.36736	98.9673	0.872431		1.15297e+06	322831	1.4758e+06	563802	83936.2	647738	2.12354e+06	828063	1072.95	1543.87	602.023	3934.13	5660.85	2207.42		874.338
555576125	555576125	1	Biological Corridor 3	Biological Corridor 3 (JSWNP-RMNP-PWS)	Biological Corridor	Biological Corridor	National	VI	Not Applicable	0	0	0	376	378.088	Not Applicable	0	Designated	1999	Federal or national ministry or agency	Not Reported	Department of Forests and Park Services	Not Reported	State Verified	1800	Not Reported	BTN	BTN	0.266772	236	2.37291	308.203	0.427386		3.63679e+06	1.0183e+06	4.65509e+06	1.77839e+06	264758	2.04315e+06	6.69824e+06	2.61194e+06	1657.93	2385.61	930.257	6079.09	8747.25	3410.94		1034.87
12493	12493	1	Barra del Colorado (mixto)	Barra del Colorado (mixto)	Refugio de Vida Silvestre	National Wildlife Refuge	National	IV	Not Applicable	0	15.26	6.74037	810.476	815.63	Not Applicable	0	Designated	1985	Not Reported	State	Not Reported	Not Reported	State Verified	811	CR-L	CRI	CRI	1.52655	738	2.86806	190.253	1.68712		7.02033e+06	1.96569e+06	8.98602e+06	3.43294e+06	511080	3.94402e+06	1.293e+07	5.042e+06	12633.8	18178.8	7088.74	46323.9	66655.7	25992		11431.3
115765	115765	1	Serra de Santa B├írbara	parque estadual serra santa b├írbara	Parque	Park	National	II	Not Applicable	0	0	0	1204.3	1211.37	Not Applicable	0	Designated	1997	Sub-national ministry or agency	Not Reported	Secretaria de Estado do Meio Ambiente de Mato Grosso	Not Reported	State Verified	1802	BR-MT	BRA	BRA	0.683774	981	2.99167	75.5178	0.844346		3.70415e+06	1.03716e+06	4.74131e+06	1.81133e+06	269662	2.08099e+06	6.8223e+06	2.66032e+06	3336.09	4800.32	1871.86	12232.3	17601.2	6863.49		2701.66
95544	95544	1	Jigongshan(Xinyang)	Jigongshan(Xinyang)	Nature Reserve	Nature Reserve	National	V	Not Applicable	0	0	0	30	36.0149	Not Applicable	0	Designated	1988	Not Reported	Not Reported	Not Reported	Not Reported	Not Reported	526	CN-41	CHN	CHN	0.4163	26	1.41497	66.9042	0.576654		86975.5	24353.1	111329	42531	6331.81	48862.8	160191	62465.8	53.4984	76.9791	30.0176	196.161	282.257	110.065		38.6217
478069	478069	1	Arroyo Cano	Arroyo Cano	Reserva Forestal	Forest Reserve	National	VI	Not Applicable	0	0	0	24.1535	24.2748	Not Applicable	0	Designated	0	Federal or national ministry or agency	Not Reported	Secretaria de Estado de Medio Ambiente y Recursos Naturales - Subsecretar├¡a de Estado de ├üreas Protegidas y Biodiversidad	Not Reported	State Verified	830	DO-02	DOM	DOM	0.30855	16	1.20412	50.2114	0.468124		40169.1	11247.3	51416.4	19642.7	2924.31	22567	73983.4	28849.4	20.0577	28.8612	11.2543	73.545	105.824	41.2657		13.2205
312904	312904	1	Hukaung Valley (Extension)	Hukaung Valley (Extension)	Tiger Reserve	Tiger Reserve	National	IV	Not Applicable	0	0	0	15431	17961.4	Not Applicable	0	Designated	2004	Joint governance	Not Reported	Nature and Wildlife Conservation Division with input from the Wildlife Conservation Society	Annual Management Plan	Not Reported	1687	MM-11	MMR	MMR	1.27571	15980	4.20358	324.067	1.43389		2.58929e+08	7.25002e+07	3.3143e+08	1.26616e+08	1.88501e+07	1.45466e+08	4.76896e+08	1.85963e+08	396029	569848	222209	1.45211e+06	2.08944e+06	814767		352341
555555789	555555789	1	Paramo El Frailejonal	Paramo El Frailejonal	Reservas Forestales Protectoras Regionales	Forest Reserve Protectress Regional	National	VI	Not Applicable	0	0	0	14.23	18.1844	Not Applicable	0	Designated	1999	Sub-national ministry or agency	Not Reported	Corporaci├│n Aut├│noma Regional de Cundinamarca	http://runap.parquesnacionales.gov.co/	State Verified	1861	CO-CUN	COL	COL	0.305263	12	1.07918	55.7029	0.462585		33421.8	9358.09	42779.9	16343.2	2433.1	18776.3	61556.2	24003.5	16.4911	23.7291	9.25304	60.4673	87.0068	33.9278		10.8826
4646	4646	1	Palo Verde	Palo Verde	Parque Nacional	National Park	National	II	Not Applicable	0	0.66	0.214327	182.918	184.091	Not Applicable	0	Designated	1978	Not Reported	Not Reported	Not Reported	Not Reported	State Verified	811	CR-G	CRI	CRI	0.470317	138	2.13988	72.9787	0.6274		503553	140995	644548	246237	36658.7	282896	927444	361652	336.991	484.899	189.084	1235.63	1777.96	693.307		252.618
27433	27433	1	Andankulam	Andankulam	Reserved Forest	Reserved Forest	National	Ib	Not Applicable	0	0	0.068621	151.136	152.159	Not Applicable	0	Designated	1921	Federal or national ministry or agency	Not Reported	Forest Department	Not Reported	State Verified	1854	Not Reported	LKA	LKA	1.23391	135	2.13033	115.211	1.39074		777674	217749	995422	380282	56614.6	436897	1.43232e+06	558525	1153.65	1659.99	647.304	4230.04	6086.63	2373.45		1023.55
312910	312910	1	Bumhpabum	Bumhpabum	Wildlife Sanctuary	Wildlife Sanctuary	National	IV	Not Applicable	0	0	0	1854	2951.35	Not Applicable	0	Proposed	2004	Federal or national ministry or agency	Not Reported	Forest Department	Not Reported	Not Reported	1687	MM-11	MMR	MMR	0.622887	2358	3.37254	332.238	0.779625		3.91709e+07	1.09678e+07	5.01387e+07	1.91546e+07	2.85164e+06	2.20062e+07	7.21449e+07	2.81325e+07	32574.5	46871.6	18277.3	119440	171863	67016.9		26025.6
2315	2315	1	Lengwe	Lengwe	National Park	National Park	National	II	Not Applicable	0	0	0	887	121.107	Not Applicable	0	Designated	1970	Not Reported	Not Reported	Not Reported	Not Reported	Not Reported	544	MW-S	MWI	MWI	0.184932	66	1.81954	49.22	0.33934		162426	45479.3	207905	79426.4	11824.6	91251	299156	116654	58.7922	84.5964	32.9879	215.571	310.187	120.956		32.0402
555511939	555511939	1	Serrania De Los Yariguies	Serrania De Los Yariguies	Parque Nacional Natural	Natural National Park	National	II	Not Applicable	0	0	0	590.63	600.834	Not Applicable	0	Designated	2008	Federal or national ministry or agency	Not Reported	Parques Nacionales Naturales de Colombia	http://runap.parquesnacionales.gov.co/	State Verified	1861	CO-SAN	COL	COL	0.639484	484	2.68485	209.59	0.79385		5.07208e+06	1.42018e+06	6.49227e+06	2.48025e+06	369248	2.8495e+06	9.34176e+06	3.64277e+06	4294.91	6179.97	2409.84	15748	22659.9	8836.1		3459.75
352145	352145	1	Margem Esquerda do Rio Negro-Setor Tarum├ú A├ºu-Tarum├ú Mirima	├írea de prote├º├úo ambiental margem esquerda do rio negro-setor tarum├ú a├ºu-tarum├ú mirima	├ürea de Prote├º├úo Ambiental	Environmental Protection Area	National	V	Not Applicable	0	0	0	559.363	563.111	Not Applicable	0	Designated	1995	Sub-national ministry or agency	Not Reported	Secretaria de Estado de Meio Ambiente e Desenvolvimento Sustent├ível do Amazonas	Not Reported	State Verified	1802	BR-AM	BRA	BRA	5.17327	547	2.73799	209.94	5.32564		5.74185e+06	1.60772e+06	7.34957e+06	2.80777e+06	418007	3.22577e+06	1.05753e+07	4.1238e+06	32617.6	46933.7	18301.6	119598	172090	67105.7		31684.4
350008	350008	1	Mkusu	Mkussu	Forest Reserve	Forest Reserve	National	IV	Not Applicable	0	0	0	42.92	42.9245	Not Applicable	0	Designated	0	Not Reported	Not Reported	Not Reported	Not Reported	State Verified	1747	TZ-25	TZA	TZA	3.2433	41	1.61278	96.2011	3.39554		197212	55219.4	252432	96436.8	14357.1	110794	363226	141638	714.284	1027.79	400.78	2619.04	3768.56	1469.53		682.26
555555714	555555714	1	Del Sistema Manglarico Del Sector De La Boca De Guacamaya	Del Sistema Manglarico Del Sector De La Boca De Guacamaya	Parque Natural Regional	Park Natural Regional	National	II	Not Applicable	0	0	0	35.788	29.6559	Not Applicable	0	Designated	2012	Sub-national ministry or agency	Not Reported	Corporaci├│n Aut├│noma Regional de Sucre	http://runap.parquesnacionales.gov.co/	State Verified	1861	CO-SUC	COL	COL	0.525478	23	1.36173	56.0867	0.677544		64499.8	18059.9	82559.7	31540.4	4695.58	36236	118796	46323.7	46.6148	67.0744	26.1553	170.921	245.939	95.9028		36.1527
1301	1301	1	Sungai Dusun	Sungai Dusun	Wildlife Reserve	Wildlife Reserve	National	IV	Not Applicable	0	0	0	43.3	51.3409	Not Applicable	0	Designated	1964	Sub-national ministry or agency	State	Not Reported	Not Reported	Not Reported	598	MY-10	MYS	MYS	5.65492	50	1.69897	350.758	5.80657		876895	245531	1.12243e+06	428802	63838	492640	1.61507e+06	629786	5431.2	7814.99	3047.41	19914.4	28655	11173.9		5289.35
555569934	555569934	1	Lantang - Buffer Zone	Óñ▓Óñ¥Óñ«ÓñƒÓñ¥ÓñÖÓÑìÓñù Óñ«ÓñºÓÑìÓñ»ÓñÁÓñ░ÓÑìÓññÓÑÇ ÓñòÓÑìÓñÀÓÑçÓññÓÑìÓñ░	Óñ«ÓñºÓÑìÓñ»ÓñÁÓñ░ÓÑìÓññÓÑÇ ÓñòÓÑìÓñÀÓÑçÓññÓÑìÓñ░	National Park - Buffer Zone	National	VI	Not Applicable	0	0	0	420	469.433	Not Applicable	0	Designated	1998	Federal or national ministry or agency	Not Reported	Department of National Parks and Wildlife Conservation (DNPWC)	Not Reported	State Verified	1778	Not Reported	NPL	NPL	0.496758	360	2.5563	207.712	0.647763		3.73881e+06	1.04687e+06	4.78567e+06	1.82828e+06	272185	2.10046e+06	6.88614e+06	2.68521e+06	2583.32	3717.15	1449.48	9472.16	13629.6	5314.77		1981.1
555576122	555576122	1	Wangchuck Centennial Park	Wangchuck Centennial Park	National Park	National Park	National	II	Not Applicable	0	0	0	4921	4939.6	Not Applicable	0	Designated	2008	Federal or national ministry or agency	Not Reported	Department of Forests and Park Services	Not Reported	State Verified	1800	Not Reported	BTN	BTN	0.170398	2620	3.4183	139.329	0.321259		1.82521e+07	5.11058e+06	2.33626e+07	8.92525e+06	1.32875e+06	1.0254e+07	3.36166e+07	1.31086e+07	6254.55	8999.71	3509.39	22933.3	32998.9	12867.8		3317.46
312911	312911	1	Pyin-O-Lwin	Pyin-O-Lwin	Bird Sanctuary	Bird Sanctuary	National	IV	Not Applicable	0	0	0	127	77.6899	Not Applicable	0	Designated	1918	Federal or national ministry or agency	Not Reported	Forest Department	Not Reported	Not Reported	1687	MM-04	MMR	MMR	1.19451	69	1.83885	61.178	1.34495		211064	59098	270162	103210	15365.5	118576	388738	151586	302.795	435.693	169.896	1110.25	1597.54	622.953		268.926
21	21	1	El Palmar	El Palmar	Parque Nacional	National Park	National	II	Not Applicable	0	0	0	85	82.7839	Not Applicable	0	Designated	1966	Federal or national ministry or agency	Not Reported	Administraci├│n de Parques Nacionales	Not Reported	State Verified	1810	AR-E	ARG	ARG	0.419922	61	1.78533	33.2345	0.569881		101365	28382.3	129748	49567.6	7379.39	56947	186695	72800.6	61.6173	88.6615	34.5731	225.93	325.092	126.768		45.4032
4126	4126	1	Bhadra	Bhadra	Sanctuary	Sanctuary	National	IV	Not Applicable	0	0	0	492.46	534.055	Not Applicable	0	Designated	1974	Sub-national ministry or agency	Not Reported	Chief Wildlife Warden, State Forest Department	Not Reported	State Verified	1855	IN-KA	IND	IND	0.480997	408	2.61066	158.71	0.629605		3.23769e+06	906553	4.14424e+06	1.58323e+06	235704	1.81893e+06	5.96318e+06	2.32531e+06	2174.36	3128.71	1220.02	7972.67	11471.9	4473.41		1661.14
1412	1412	1	Khao Soi Dao	Khao Soi Dao	Wildlife Sanctuary	Wildlife Sanctuary	National	Ia	Not Applicable	0	0	0	744.96	737.958	Not Applicable	0	Designated	1972	Federal or national ministry or agency	Not Reported	Department of National Park, Wildlife and Plant Conservation Office of Wildlife Conservation	Available	State Verified	881	TH-22	THA	THA	0.613054	594	2.77379	272.854	0.761629		8.10376e+06	2.26905e+06	1.03728e+07	3.96274e+06	589954	4.55269e+06	1.49255e+07	5.82012e+06	6583.53	9473.09	3693.98	24139.6	34734.7	13544.6		5299.25
5061	5061	1	Jigme Dorji	Jigme Dorji	National Park	National Park	National	II	Not Applicable	0	0	0	4316	4338.36	Not Applicable	0	Designated	1974	Federal or national ministry or agency	Not Reported	Department of Forests and Park Services	Not Reported	State Verified	1800	BT-GA	BTN	BTN	0.222205	2600	3.41497	146.829	0.370771		1.90878e+07	5.34458e+06	2.44324e+07	9.33393e+06	1.38959e+06	1.07235e+07	3.51559e+07	1.37089e+07	7549.02	10862.3	4235.71	27679.7	39828.5	15530.9		4524.16
303378	303378	1	Image	Image	Forest Reserve	Forest Reserve	National	IV	Not Applicable	0	0	0	90.6856	90.6913	Not Applicable	0	Designated	1954	Not Reported	Not Reported	Not Reported	Not Reported	State Verified	845	Not Reported	TZA	TZA	2.2	85	1.92942	80.8838	2.3473		343756	96251.7	440008	168097	25025.4	193122	633130	246886	860.693	1238.46	482.929	3155.87	4541.01	1770.74		806.681
16886	16886	1	Santa Ana	Santa Ana	Reserva Natural	Nature Reserve	National	VI	Not Applicable	0	0	0	200	173.279	Not Applicable	0	Designated	1951	Sub-national ministry or agency	Not Reported	Not Reported	Not Reported	State Verified	1852	AR-T	ARG	ARG	0.465854	132	2.12057	173.039	0.611535		1.14206e+06	319776	1.46183e+06	558465	83141.6	641607	2.10344e+06	820224	744.968	1071.94	417.997	2731.55	3930.44	1532.65		567.5
351732	351732	1	Goytacazes	floresta nacional de goytacazes	Floresta	Forest	National	VI	Not Applicable	0	0	0	14.2564	14.3312	Not Applicable	0	Designated	2002	Federal or national ministry or agency	Not Reported	Instituto Chico Mendes de Conserva├º├úo da Biodiversidade	Not Reported	State Verified	1802	BR-ES	BRA	BRA	0.335366	10	1	81.7695	0.48062		40884.8	11447.7	52332.5	19992.6	2976.41	22969.1	75301.5	29363.4	20.9601	30.1595	11.7606	76.8535	110.585	43.122		14.6254
20079	20079	1	La Marich├¡	La Marich├¡	Protective Zone	Protective Zone	National	V	Not Applicable	0	0	0	20	24.9896	Not Applicable	0	Designated	1973	Not Reported	Not Reported	Not Reported	Not Reported	State Verified	285	VE-S	VEN	VEN	0.579926	20	1.30103	217.304	0.724604		217304	60845.2	278149	106262	15819.7	122082	400231	156068	167.957	241.674	94.2395	615.842	886.139	345.545		134.422
4895	4895	1	Caetetus	esta├º├úo ecol├│gica dos caetetus	Esta├º├úo Ecol├│gica	Ecological Station	National	Ia	Not Applicable	0	0	0	22.5436	22.6512	Not Applicable	0	Designated	1976	Sub-national ministry or agency	Not Reported	Funda├º├úo para Conserva├º├úo e a Produ├º├úo Florestal do Estado de S├úo Paulo	Not Reported	State Verified	1802	BR-SP	BRA	BRA	0.347826	16	1.20412	189.683	0.492418		151746	42488.9	194235	74203.9	11047.1	85251	279486	108984	79.704	114.687	44.7214	292.248	420.517	163.978		56.3
315621	315621	1	Yongzhoudupangling	Yongzhoudupangling	Nature Reserve	Nature Reserve	National	V	Not Applicable	0	0	0	200.66	709.008	Not Applicable	0	Designated	0	Not Reported	Not Reported	Not Reported	Not Reported	Not Reported	526	CN-43	CHN	CHN	8.38357	697	2.84323	203.408	8.528		7.08878e+06	1.98486e+06	9.07363e+06	3.46641e+06	516063	3.98247e+06	1.30561e+07	5.09116e+06	64483.3	92785.4	36181.2	236439	340213	132664		63391.2
352181	352181	1	Curralinho	reserva extrativista curralinho	Reserva Extrativista	Extractive Reserve	National	VI	Not Applicable	0	0	0	17.0472	17.1512	Not Applicable	0	Designated	1995	Sub-national ministry or agency	Not Reported	Secretaria de Estado do Desenvolvimento Ambiental de Rond├┤nia	Not Reported	State Verified	1802	BR-RO	BRA	BRA	2.00529	16	1.20412	139.986	2.14957		111989	31356.8	143345	54762.4	8152.77	62915.2	206261	80430.2	256.776	369.477	144.075	941.512	1354.75	528.276		239.541
555555803	555555803	1	Corredor Biologico Guacharos Purace	Corredor Biologico Guacharos Purace	Parque Natural Regional	Park Natural Regional	National	II	Not Applicable	0	0	0	731.83	715.13	Not Applicable	0	Designated	2007	Sub-national ministry or agency	Not Reported	Corporaci├│n Aut├│noma Regional del Alto Magdalena	http://runap.parquesnacionales.gov.co/	State Verified	1861	CO-CAQ	COL	COL	0.336638	501	2.69984	151.412	0.480518		3.79288e+06	1.06201e+06	4.85488e+06	1.85472e+06	276121	2.13084e+06	6.98572e+06	2.72404e+06	1944.05	2797.31	1090.79	7128.18	10256.8	3999.58		1361.95
33544	33544	1	Serra de Baturit├®	├írea de prote├º├úo ambiental da serra de baturit├®	├ürea de Prote├º├úo Ambiental	Environmental Protection Area	National	V	Not Applicable	0	0	0	302.385	304.398	Not Applicable	0	Designated	1990	Sub-national ministry or agency	Not Reported	CONSELHO DE POL├ìTICAS E GEST├âO DO MEIO AMBIENTE / CE	Not Reported	State Verified	1802	BR-CE	BRA	BRA	0.505339	237	2.37475	160.717	0.649047		1.9045e+06	533260	2.43776e+06	931300	138648	1.06995e+06	3.50771e+06	1.36781e+06	1318.52	1897.22	739.812	4834.56	6956.49	2712.64		1026.58
64415	64415	1	Sakteng	Sakteng	Wildlife Sanctuary	Wildlife Sanctuary	National	IV	Not Applicable	0	0	0	741	744.926	Not Applicable	0	Designated	1993	Federal or national ministry or agency	Not Reported	Department of Forests and Park Services	Not Reported	State Verified	1800	BT-41	BTN	BTN	0.242103	469	2.67117	264.682	0.384539		6.20678e+06	1.7379e+06	7.94468e+06	3.03512e+06	451854	3.48697e+06	1.14317e+07	4.45771e+06	2545.87	3663.26	1428.47	9334.84	13432	5237.72		1602.86
12488	12488	1	Ca├▒o Negro (mixto)	Ca├▒o Negro (mixto)	Refugio de Vida Silvestre	National Wildlife Refuge	National	IV	Not Applicable	0	0	0	101.346	101.982	Not Applicable	0	Designated	1984	Not Reported	State	Not Reported	Not Reported	State Verified	811	CR-A	CRI	CRI	1.47158	93	1.96848	135.575	1.6137		630426	176519	806945	308278	45895	354173	1.16112e+06	452772	1085.14	1561.41	608.863	3978.83	5725.17	2232.5		989.567
317127	317127	1	San Luis	San Luis	National Park	National Park	National	II	Not Applicable	0	0	0	102.73	120.665	Not Applicable	0	Designated	1991	Not Reported	Not Reported	Not Reported	Not Reported	State Verified	591	PY-1	PRY	PRY	0.826531	103	2.01284	59.2311	0.968283		305040	85411.3	390452	149165	22206.9	171372	561823	219080	315.056	453.337	176.776	1155.21	1662.23	648.179		268.934
1496	1496	1	Gunung Halimun - Salak	Gunung Halimun - Salak	National Park	National Park	National	II	Not Applicable	0	0	0	1133.57	749.972	Not Applicable	0	Designated	1992	Federal or national ministry or agency	Not Reported	Balai Taman Nasional Gunung Halimun Salak	Not Reported	State Verified	1853	ID-JB	IDN	IDN	1.0904	664	2.82217	269.559	1.23158		8.94936e+06	2.50582e+06	1.14552e+07	4.37624e+06	651514	5.02775e+06	1.64829e+07	6.42743e+06	11756.7	16916.8	6596.6	43107.8	62028.1	24187.5		10409
2303	2303	1	Andohahela	Andohahela	National Park	National Park	National	II	Not Applicable	0	0	0	727.68	730.544	Not Applicable	0	Designated	1939	Not Reported	Not Reported	Not Reported	Not Reported	State Verified	390	Not Reported	MDG	MDG	1.74753	676	2.82995	165.2	1.88853		5.58377e+06	1.56345e+06	7.14722e+06	2.73046e+06	406498	3.13696e+06	1.02842e+07	4.01026e+06	11248.1	16185	6311.26	41243.2	59345.1	23141.3		10408.3
96100	96100	1	Jinfoshan	Jinfoshan	Nature Reserve	Nature Reserve	National	V	Not Applicable	0	0	0	418.5	522.247	Not Applicable	0	Designated	1979	Not Reported	Not Reported	Not Reported	Not Reported	Not Reported	526	CN-51	CHN	CHN	0.204287	309	2.48996	168.705	0.34527		2.6065e+06	729819	3.33632e+06	1.27458e+06	189753	1.46433e+06	4.80064e+06	1.87199e+06	959.942	1381.27	538.617	3519.79	5064.64	1974.93		567.972
301483	301483	1	Changandu	Changandu	Forest Reserve	Forest Reserve	National	VI	Not Applicable	0	0	0	67.183	67.1925	Not Applicable	0	Designated	1958	Not Reported	Not Reported	Not Reported	Not Reported	State Verified	845	TZ-25	TZA	TZA	0.526241	53	1.72428	54.5977	0.66716		144684	40511.5	185195	70750.4	10533	81283.4	266479	103912	102.962	148.153	57.7716	377.529	543.229	211.829		81.2145
30030	30030	1	Formaciones de Tepuyes	Formaciones de Tepuyes	Natural Monument	Natural Monument	National	III	Not Applicable	0	0	0	5698.2	51352	Not Applicable	0	Designated	1991	Not Reported	State	Not Reported	Not Reported	State Verified	285	VE-Z;VE-F	VEN	VEN	0.473593	39580	4.59748	195.28	0.61445		3.86459e+08	1.08208e+08	4.94667e+08	1.88978e+08	2.81342e+07	2.17112e+08	7.1178e+08	2.77555e+08	253290	364461	142120	928730	1.33636e+06	521105		195226
8721	8721	1	KH Egon Ilewekoh Lewotobi	KH Egon Ilewekoh Lewotobi	Nature Recreation Park	Nature Recreation Park	National	V	Not Applicable	0	0	0	20	16.2999	Not Applicable	0	Designated	1999	Federal or national ministry or agency	Not Reported	Balai Besar KSDA NTT	Not Reported	State Verified	1853	ID-NT	IDN	IDN	0.551136	13	1.11394	242.403	0.691036		157562	44117.4	201679	77047.8	11470.5	88518.3	290198	113161	116.14	167.114	65.1652	425.845	612.752	238.939		92.6273
352180	352180	1	Jatob├í	reserva extrativista jatob├í	Reserva Extrativista	Extractive Reserve	National	VI	Not Applicable	0	0	0	13.3883	13.4728	Not Applicable	0	Designated	1995	Sub-national ministry or agency	Not Reported	Secretaria de Estado do Desenvolvimento Ambiental de Rond├┤nia	Not Reported	State Verified	1802	BR-RO	BRA	BRA	3.83803	13	1.11394	233.179	3.97762		151566	42438.6	194005	74115.9	11034	85150	279155	108855	643.065	925.31	360.82	2357.9	3392.8	1323		620.497
100758	100758	1	Serrania De La Coraza Y Montes De Maria	Serrania De La Coraza Y Montes De Maria	Reserva Forestal Protectora Nacional	Forest Reserve Protectress National	National	VI	Not Applicable	0	0	0	63.7	66.9172	Not Applicable	0	Designated	1983	Federal or national ministry or agency	Not Reported	Ministerio de Ambiente y Desarrollo Sostenible	http://runap.parquesnacionales.gov.co/	State Verified	1861	CO-SUC	COL	COL	1.74929	62	1.79239	142.207	1.88803		440840	123435	564276	215571	32093.2	247664	811940	316612	887.806	1277.47	498.143	3255.29	4684.06	1826.52		822.569
8104	8104	1	Pegunungan Arfak	Pegunungan Arfak	Nature Reserve	Nature Reserve	National	Ia	Not Applicable	0	0	0	683.25	838.557	Not Applicable	0	Designated	1995	Federal or national ministry or agency	Not Reported	Balai KSDA Papua Barat	Not Reported	State Verified	1853	ID-PB	IDN	IDN	0.572193	675	2.8293	268.961	0.710839		9.07745e+06	2.54169e+06	1.16191e+07	4.43887e+06	660838	5.09971e+06	1.67188e+07	6.51942e+06	6882.78	9903.68	3861.89	25236.9	36313.5	14160.2		5540.32
555577540	555577540	1	El Nogalar de Los Toldos	El Nogalar de Los Toldos	Reserva Nacional	National Reserve	National	VI	Not Applicable	0	0	0	32.53	32.8964	Not Applicable	0	Designated	2006	Federal or national ministry or agency	Not Reported	Administraci├│n de Parques Nacionales	Not Reported	State Verified	1810	AR-A	ARG	ARG	0.27882	22	1.34242	76.3192	0.416917		83951.2	23506.3	107457	41052.1	6111.64	47163.8	154621	60293.7	37.3341	53.7202	20.9479	136.892	196.974	76.809		24.9678
352051	352051	1	Serra do Papagaio	parque estadual serra do papagaio	Parque	Park	National	II	Not Applicable	0	0	0	250.845	252.05	Not Applicable	0	Designated	1998	Sub-national ministry or agency	Not Reported	Instituto Estadual de Florestas de Minas Gerais	Not Reported	State Verified	1802	BR-MG	BRA	BRA	0.158266	135	2.13033	69.2359	0.295488		467342	130856	598198	228530	34022.5	262553	860751	335645	147.3	211.951	82.6492	540.101	777.154	303.047		78.8952
62666	62666	1	Eagle Nest	Eagle Nest	Sanctuary	Sanctuary	National	IV	Not Applicable	0	0	0	217	216.194	Not Applicable	0	Designated	1989	Sub-national ministry or agency	Not Reported	Chief Wildlife Warden, State Forest Department	Not Reported	State Verified	1855	IN-AR	IND	IND	0.155757	115	2.0607	263.212	0.292815		1.51347e+06	423771	1.93724e+06	740086	110180	850266	2.78751e+06	1.08697e+06	472.71	680.186	265.235	1733.27	2494.01	972.528		251.449
95626	95626	1	Qingshitanshuiyuanlin	Qingshitanshuiyuanlin	Nature Reserve	Nature Reserve	National	V	Not Applicable	0	0	0	473.62	693.516	Not Applicable	0	Designated	1982	Not Reported	Not Reported	Not Reported	Not Reported	Not Reported	526	CN-45	CHN	CHN	2.38951	656	2.8169	233.781	2.52617		7.66802e+06	2.14704e+06	9.81506e+06	3.74966e+06	558232	4.30789e+06	1.4123e+07	5.50717e+06	20662.1	29730.8	11593.4	75760.9	109013	42509		19544.3
1309	1309	1	Suklaphanta	ÓñÂÓÑüÓñòÓÑìÓñ▓Óñ¥Óñ½Óñ¥ÓñüÓñƒÓñ¥ ÓñÁÓñ¿ÓÑìÓñ»Óñ£Óñ¿ÓÑìÓññÓÑü ÓñåÓñ░ÓñòÓÑìÓñÀ	ÓñÁÓñ¿ÓÑìÓñ»Óñ£Óñ¿ÓÑìÓññÓÑü ÓñåÓñ░ÓñòÓÑìÓñÀ	Wildlife Reserve	National	IV	Not Applicable	0	0	0	305	393.227	Not Applicable	0	Designated	1976	Federal or national ministry or agency	Not Reported	Department of National Parks and Wildlife Conservation (DNPWC)	Not Reported	State Verified	1778	Not Reported	NPL	NPL	0.32425	277	2.44248	120.417	0.460303		1.66778e+06	466977	2.13475e+06	815543	121414	936957	3.07171e+06	1.1978e+06	818.861	1178.26	459.458	3002.49	4320.3	1684.68		576.828
31266	31266	1	Tham Chao Ram	Tam Chao Ram	Wildlife Sanctuary	Wildlife Sanctuary	National	Ia	Not Applicable	0	0	0	341.07	337.281	Not Applicable	0	Designated	2001	Federal or national ministry or agency	Not Reported	Department of National Park, Wildlife and Plant Conservation Office of Wildlife Conservation	Not Reported	State Verified	881	TH-52	THA	THA	1.27986	305	2.4843	210.571	1.41532		3.21121e+06	899140	4.11035e+06	1.57028e+06	233776	1.80406e+06	5.91441e+06	2.30629e+06	4847.89	6975.66	2720.12	17775.6	25577.4	9973.78		4383.9
96103	96103	1	Huanglongsi	Huanglongsi	Nature Reserve	Nature Reserve	National	V	Not Applicable	0	0	0	550.51	610.906	Not Applicable	0	Designated	1983	Not Reported	Not Reported	Not Reported	Not Reported	Not Reported	526	CN-51	CHN	CHN	0.141071	312	2.49415	136.729	0.276222		2.13297e+06	597233	2.73021e+06	1.04302e+06	155280	1.1983e+06	3.92851e+06	1.5319e+06	628.452	904.283	352.62	2304.32	3315.71	1292.94		320.961
247	247	1	Ybycu├¡	Ybycu├¡	National Park	National Park	National	II	Not Applicable	0	0	0	50	56.3103	Not Applicable	0	Designated	1973	Not Reported	State	Not Reported	Not Reported	State Verified	591	Not Reported	PRY	PRY	1.62766	52	1.716	104.66	1.76258		272117	76192.8	348310	133065	19810.1	152875	501185	195435	511.602	736.148	287.057	1875.88	2699.21	1052.54		472.442
3149	3149	1	Krau	Krau	Wildlife Reserve	Wildlife Reserve	National	IV	Not Applicable	0	0	0	623.96	606.3	Not Applicable	0	Designated	1923	Sub-national ministry or agency	State	Not Reported	Not Reported	Not Reported	598	MY-06	MYS	MYS	1.63088	560	2.74819	354.871	1.76571		9.93639e+06	2.78219e+06	1.27186e+07	4.85889e+06	723369	5.58226e+06	1.83008e+07	7.13631e+06	18714.5	26928.4	10500.6	68619.8	98737.4	38502.1		17285.3
301578	301578	1	Uluguru South	Uluguru South	Forest Reserve	Forest Reserve	National	IV	Not Applicable	0	0	0	175.876	175.872	Not Applicable	0	Designated	1930	Not Reported	Not Reported	Not Reported	Not Reported	State Verified	845	Not Reported	TZA	TZA	1.05648	156	2.19312	159.424	1.19106		1.24351e+06	348182	1.59169e+06	608076	90527.4	698603	2.29029e+06	893088	1579.83	2273.23	886.435	5792.72	8335.18	3250.26		1401.33
301601	301601	1	Kisinga Lugaro	Kisinga Rugaro	Forest Reserve	Forest Reserve	National	IV	Not Applicable	0	0	0	178.609	178.599	Not Applicable	0	Designated	0	Not Reported	Not Reported	Not Reported	Not Reported	State Verified	1747	Not Reported	TZA	TZA	3.02647	171	2.233	154.079	3.16096		1.31738e+06	368866	1.68624e+06	644198	95905.1	740103	2.42635e+06	946141	4441.79	6391.32	2492.26	16286.6	23434.8	9138.29		4252.81
555592404	555592404	1	Bogahapelessa	Bogahapelessa	Reserved Forest	Reserved Forest	National	Ib	Not Applicable	0	0	0	177.698	178.924	Not Applicable	0	Designated	2013	Federal or national ministry or agency	Not Reported	Forest Department	Not Reported	State Verified	1854	Not Reported	LKA	LKA	0.287693	122	2.08636	165.971	0.421929		1.01243e+06	283479	1.2959e+06	495076	73704.6	568781	1.86469e+06	727124	455.65	655.637	255.662	1670.72	2404	937.428		310.686
2319	2319	1	Majete	Majete	Wildlife Reserve	Wildlife Reserve	National	IV	Not Applicable	0	0	0	700	792.787	Not Applicable	0	Designated	1955	Not Reported	Not Reported	Not Reported	Not Reported	Not Reported	544	MW-S	MWI	MWI	0.152662	424	2.62737	56.0951	0.285445		1.18922e+06	332980	1.5222e+06	581527	86574.9	668101	2.1903e+06	854095	362.086	521.007	203.164	1327.65	1910.36	744.935		193.651
102254	102254	1	San San Pond Sak	San San Pond Sak	Humedal de Importancia Internacional	Wetland of International Importance	National	IV	Not Applicable	0	1.36	1.43458	169.87	170.989	Not Applicable	0	Designated	1994	Not Reported	Not Reported	Not Reported	Not Reported	State Verified	822	PA-1	PAN	PAN	0.232519	109	2.03743	125.406	0.364755		683461	191369	874831	334213	49756	383969	1.2588e+06	490862	265.915	382.627	149.203	975.023	1402.97	547.079		169.513
40002	40002	1	Kibale	Kibale	National Park	National Park	National	II	Not Applicable	0	0	0	766	794.008	Not Applicable	0	Designated	0	Federal or national ministry or agency	State	Not Reported	Not Reported	State Verified	524	UG-413	UGA	UGA	0.481334	623	2.79449	155.29	0.613456		4.83729e+06	1.35444e+06	6.19173e+06	2.36543e+06	352154	2.71759e+06	8.90931e+06	3.47414e+06	3165.29	4554.56	1776.03	11606.1	16700.1	6512.1		2483.57
555582992	555582992	1	Nombre de Dios	Nombre de Dios	Parque Nacional	National Park	National	II	Not Applicable	0	0	0.006518	303.12	305.094	Not Applicable	0	Designated	2005	Not Reported	Not Reported	Not Reported	Not Reported	Not Reported	1831	Not Reported	HND	HND	3.5	294	2.46835	136.994	3.63207		2.01381e+06	563866	2.57767e+06	984752	146605	1.13136e+06	3.70903e+06	1.44632e+06	7801.91	11226.2	4377.6	28607	41162.8	16051.2		7518.22
96156	96156	1	Baimaxueshan	þÖ¢Ú®¼Úø¬Õ▒▒	Nature Reserve	Nature Reserve	National	V	Not Applicable	0	0	0	2764	2807.82	Not Applicable	0	Designated	1984	Federal or national ministry or agency	Not Reported	State Forestry Administration,P.R.China	http://www.ynf.gov.cn/canton_model17/newsview.aspx?id=253442	Not Reported	855	CN-53	CHN	CHN	0.201202	1696	3.22943	213.304	0.333101		1.80881e+07	5.06468e+06	2.31528e+07	8.8451e+06	1.31682e+06	1.01619e+07	3.33147e+07	1.29909e+07	6426.86	9247.65	3606.07	23565.1	33908	13222.3		3882
302983	302983	1	Pico Mogote	Pico Mogote	Ecological Reserve	Ecological Reserve	National	II	Not Applicable	0	0	0	14.93	14.9639	Not Applicable	0	Designated	2002	Federal or national ministry or agency	State	Not Reported	Not Reported	State Verified	532	Not Reported	CUB	CUB	0.871951	13	1.11394	177.032	1.00368		115071	32219.8	147291	56269.6	8377.15	64646.8	211937	82643.8	123.194	177.264	69.1232	451.71	649.968	253.452		107.025
102221	102221	1	Santa B├írbara	Santa B├írbara	Parque Nacional	National Park	National	II	Not Applicable	0	0	0	139.512	140.298	Not Applicable	0	Designated	1987	Federal or national ministry or agency	Not Reported	Not Reported	Not Reported	Not Reported	1831	HN-SB	HND	HND	1.8455	131	2.11727	182.702	1.97649		1.1967e+06	335075	1.53177e+06	585184	87119.5	672304	2.20407e+06	859467	2522.94	3630.28	1415.61	9250.79	13311	5190.56		2355.73
478068	478068	1	Armando Berm├║dez	Armando Berm├║dez	Parque Nacional	National Park	National	II	Not Applicable	0	0	0	766	794.777	Not Applicable	0	Designated	1956	Federal or national ministry or agency	Not Reported	Secretaria de Estado de Medio Ambiente y Recursos Naturales - Subsecretar├¡a de Estado de ├üreas Protegidas y Biodiversidad	Not Reported	State Verified	830	DO-25	DOM	DOM	2.13854	749	2.87448	152.575	2.26924		5.71394e+06	1.5999e+06	7.31384e+06	2.79411e+06	415974	3.21009e+06	1.05239e+07	4.10375e+06	13830.7	19901.1	7760.33	50712.6	72970.7	28454.5		13034.1
317250	317250	1	Raden Suryo	Raden Suryo	Grand Forest Park	Grand Forest Park	National	VI	Not Applicable	0	0	0	278.283	281.913	Not Applicable	0	Designated	2001	Sub-national ministry or agency	Not Reported	Provincial Forestry Service	Not Reported	State Verified	1853	ID-JI	IDN	IDN	1.34666	257	2.40993	208.551	1.4772		2.67988e+06	750367	3.43025e+06	1.31046e+06	195096	1.50556e+06	4.93581e+06	1.92469e+06	4222.63	6075.97	2369.29	15483	22278.6	8687.4		3849.48
1405	1405	1	Thungyai Naresuan	Tung Yai Naresuan	Wildlife Sanctuary	Wildlife Sanctuary	National	Ia	Not Applicable	0	0	0	3647.2	3715.96	Not Applicable	0	Designated	1974	Federal or national ministry or agency	Not Reported	Department of National Park, Wildlife and Plant Conservation Office of Wildlife Conservation	Available	State Verified	881	TH-71	THA	THA	0.222404	2345	3.37014	279.212	0.352429		3.27376e+07	9.16652e+06	4.19041e+07	1.60087e+07	2.38329e+06	1.8392e+07	6.0296e+07	2.35121e+07	12306.8	17708.4	6905.29	45125.1	64930.7	25319.4		7766.37
10814	10814	1	Passo Fundo	floresta nacional de passo fundo	Floresta	Forest	National	VI	Not Applicable	0	0	0	13.3361	13.3854	Not Applicable	0	Designated	1968	Federal or national ministry or agency	Not Reported	Instituto Chico Mendes de Conserva├º├úo da Biodiversidade	Not Reported	State Verified	1802	BR-RS	BRA	BRA	0.597484	11	1.04139	102.659	0.727054		56462.6	15809.5	72272.2	27610.2	4110.48	31720.7	103993	40551.5	43.7881	63.007	24.5692	160.556	231.026	90.0872		35.9846
927	927	1	Khao Yai	Khao Yai	National Park and ASEAN Heritage Park	National Park and ASEAN Heritage Park	National	II	Not Applicable	0	0	0	2165.55	2196.21	Not Applicable	0	Designated	1962	Federal or national ministry or agency	Not Reported	Department of National Park, Wildlife and Plant Conservation Office of National Park	Available	State Verified	881	Not Reported	THA	THA	0.400752	1661	3.22037	284.004	0.529882		2.35865e+07	6.60422e+06	3.01907e+07	1.15338e+07	1.7171e+06	1.32509e+07	4.34416e+07	1.69398e+07	13331.3	19182.5	7480.1	48881.4	70335.7	27427		10082.5
555592378	555592378	1	Pamburugashinna	Pamburugashinna	Reserved Forest	Reserved Forest	National	Ib	Not Applicable	0	0	0	108.295	109.025	Not Applicable	0	Designated	2012	Federal or national ministry or agency	Not Reported	Forest Department	Not Reported	State Verified	1854	Not Reported	LKA	LKA	0.323171	78	1.89209	110.084	0.451715		429328	120212	549540	209942	31255.1	241197	790737	308344	206.863	297.656	116.07	758.498	1091.41	425.588		147.996
8783	8783	1	Pulau Kobror	Pulau Kobror	Wildlife Reserve	Wildlife Reserve	National	IV	Not Applicable	0	0	0	616.577	578.096	Not Applicable	0	Designated	1999	Federal or national ministry or agency	Not Reported	Balai KSDA Maluku	Not Reported	State Verified	1853	ID-MA	IDN	IDN	0.204964	356	2.55145	225.301	0.332834		4.01036e+06	1.1229e+06	5.13326e+06	1.96107e+06	291954	2.25302e+06	7.38628e+06	2.88024e+06	1423.77	2048.67	798.868	5220.49	7511.79	2929.18		876.777
300074	300074	1	Papel Misionero	Papel Misionero	Reserva Natural Cultural	Cultural Nature Reserve	National	VI	Not Applicable	0	0	0	103.97	105.225	Not Applicable	0	Designated	1995	Not Reported	Not Reported	Not Reported	Not Reported	State Verified	1852	AR-N	ARG	ARG	0.811183	91	1.95904	245.125	0.937989		1.11532e+06	312289	1.42761e+06	545391	81195.2	626586	2.05419e+06	801022	1115.9	1605.68	626.125	4091.64	5887.48	2295.79		965.043
555555771	555555771	1	Parque Natural Regional Paramo Del Duende	Parque Natural Regional Paramo Del Duende	Parque Natural Regional	Park Natural Regional	National	II	Not Applicable	0	0	0	145.21	146.083	Not Applicable	0	Designated	2005	Sub-national ministry or agency	Not Reported	Corporaci├│n Aut├│noma Regional del Valle del Cauca	http://runap.parquesnacionales.gov.co/	State Verified	1861	CO-CHO	COL	COL	0.1875	88	1.94448	85.3812	0.311256		375677	105190	480867	183706	27349.3	211056	691923	269812	124.727	179.471	69.9836	457.333	658.059	256.607		75.1355
10345	10345	1	Phong Nha	Phong Nha	Nature Reserve	Nature Reserve	National	IV	Not Applicable	0	0	0	411.32	400.012	Not Applicable	0	Designated	1986	Sub-national ministry or agency	State	Not Reported	Not Reported	Not Reported	609	VN-24	VNM	VNM	0.436873	312	2.49415	308.574	0.560111		4.81376e+06	1.34785e+06	6.16161e+06	2.35393e+06	350442	2.70437e+06	8.86598e+06	3.45724e+06	2875.99	4138.28	1613.7	10545.3	15173.7	5916.89		2243.2
1788	1788	1	Kawal	Kawal	Sanctuary	Sanctuary	National	IV	Not Applicable	0	0	0	893	1085.87	Not Applicable	0	Designated	1965	Sub-national ministry or agency	Not Reported	Chief Wildlife Warden, State Forest Department	Not Reported	State Verified	1855	IN-AP	IND	IND	0.566805	892	2.95036	57.8854	0.689993		2.58169e+06	722873	3.30456e+06	1.26245e+06	187947	1.45039e+06	4.75496e+06	1.85417e+06	1900.11	2734.07	1066.14	6967.05	10024.9	3909.17		1560.87
1923	1923	1	Dolok Surungan	Dolok Surungan	Wildlife Reserve	Wildlife Reserve	National	IV	Not Applicable	0	0	0	238	216.435	Not Applicable	0	Designated	1974	Federal or national ministry or agency	Not Reported	Balai Besar KSDA Sumatera Utara	Not Reported	State Verified	1853	ID-SU	IDN	IDN	2.42573	206	2.31387	288.075	2.54861		2.96717e+06	830808	3.79798e+06	1.45095e+06	216010	1.66696e+06	5.46493e+06	2.13102e+06	8066.3	11606.7	4525.95	29576.4	42557.7	16595.2		7677.39
1116	1116	1	Ngezi	Ngezi	Recreational Park	Recreation Park	National	V	Not Applicable	0	0	0	58	56.2423	Not Applicable	0	Designated	1975	Not Reported	Not Reported	Not Reported	Not Reported	State Verified	1829	ZW-MW	ZWE	ZWE	0.1744	33	1.51851	36.3497	0.297232		59977.1	16793.6	76770.6	29328.8	4366.33	33695.1	110466	43075.5	19.0156	27.3616	10.6695	69.7237	100.326	39.1216		11.1573
4094	4094	1	Mumbwa	Mumbwa	Game Management Area	Game Management Area	National	VI	Not Applicable	0	0	0	3370	2953.05	Not Applicable	0	Designated	1971	Federal or national ministry or agency	Not Reported	Not Reported	Not Reported	Not Reported	544	ZM-02	ZMB	ZMB	0.68055	2503	3.39846	63.3311	0.802915		7.92589e+06	2.21925e+06	1.01451e+07	3.87576e+06	577005	4.45276e+06	1.45979e+07	5.69237e+06	6788.07	9767.4	3808.74	24889.6	35813.8	13965.4		5753.56
11752	11752	1	Alaungdaw	Alaungdaw Kathapa	National Park and ASEAN Heritage Park	National Park and ASEAN Heritage Park	National	II	Not Applicable	0	0	0	1598	1629.71	Not Applicable	0	Designated	1989	Federal or national ministry or agency	Not Reported	Nature and Wildlife Conservation Division	Annual management plan	Not Reported	1687	MM-01	MMR	MMR	0.188266	990	2.99564	206.956	0.309918		1.02443e+07	2.86841e+06	1.31127e+07	5.00948e+06	745787	5.75526e+06	1.8868e+07	7.35748e+06	3386.56	4872.94	1900.18	12417.4	17867.5	6967.32		2057.23
15981	15981	1	Araras	reserva biol├│gica de araras	Reserva Biol├│gica	Biological Reserve	National	Ia	Not Applicable	0	0	0	21.3103	21.4119	Not Applicable	0	Designated	1977	Sub-national ministry or agency	Not Reported	Instituto Estadual do Ambiente do Rio de Janeiro	Not Reported	State Verified	1802	BR-RJ	BRA	BRA	0.466135	17	1.23045	158.027	0.58711		134323	37610.4	171933	65684	9778.72	75462.7	247396	96470.8	84.1198	121.041	47.1991	308.439	443.815	173.063		66.7869
16885	16885	1	Rio Los Sosa	Rio Los Sosa	Reserva Natural	Nature Reserve	National	VI	Not Applicable	0	0	0	8.9	27.1042	Not Applicable	0	Designated	1940	Sub-national ministry or agency	Not Reported	Not Reported	Not Reported	State Verified	1852	AR-T	ARG	ARG	2.82555	26	1.41497	132.706	2.94555		172518	48305.1	220823	84361.4	12559.3	96920.7	317744	123903	542.038	779.942	304.134	1987.47	2859.79	1115.16		519.955
7461	7461	1	R├¡o Abiseo	R├¡o Abiseo	Parque Nacional	National Park	National	II	Not Applicable	0	0	0	2745.2	2739.85	Not Applicable	0	Designated	1983	Not Reported	Not Reported	Not Reported	Not Reported	State Verified	1811	PE-SAM	PER	PER	0.513196	2221	3.34655	139.006	0.633083		1.54366e+07	4.32225e+06	1.97588e+07	7.54849e+06	1.12378e+06	8.67228e+06	2.84311e+07	1.10866e+07	10424.2	14999.4	5848.93	38221.9	54997.8	21446.1		8450.13
1377	1377	1	Mbarizunga	Mbarizunga	Game Reserve	Game Reserve	National	VI	Not Applicable	0	0	0	10	180.994	Not Applicable	0	Designated	1939	Federal or national ministry or agency	Not Reported	South Sudan National Wildlife Service (SSWS)	Not Existing	State Verified	1847	SS-1	SSD	SSD	0.295298	129	2.11059	79.491	0.41432		512717	143561	656278	250719	37325.8	288044	944322	368233	226.591	326.043	127.139	830.833	1195.49	466.175		161.498
555587074	555587074	1	Finca Las Costas	Finca Las Costas	Reserva Natural de Uso Multiple	Multiple Use Nature Reserve	National	VI	Not Applicable	0	0	0	105.14	86.3921	Not Applicable	0	Designated	1995	Not Reported	Not Reported	Not Reported	Not Reported	State Verified	1852	AR-A	ARG	ARG	0.301715	62	1.79239	115.44	0.420417		357863	100202	458064	174995	26052.4	201047	659112	257017	160.482	230.918	90.0452	588.433	846.699	330.166		115.171
555576130	555576130	1	Biological Corridor 8	Biological Corridor 8 (Noth Corridor JSWNP-JDNP-WCP-Bumdeling)	Biological Corridor	Biological Corridor	National	VI	Not Applicable	0	0	0	720	939.101	Not Applicable	0	Designated	1999	Federal or national ministry or agency	Not Reported	Department of Forests and Park Services	Not Reported	State Verified	1800	Not Reported	BTN	BTN	0.39551	723	2.85914	281.168	0.513726		1.01642e+07	2.84598e+06	1.30102e+07	4.9703e+06	739955	5.71026e+06	1.87204e+07	7.29994e+06	5569.73	8014.32	3125.14	20422.3	29385.8	11458.9		4288.05
555592382	555592382	1	Elahera	Elahera	Reserved Forest	Reserved Forest	National	Ib	Not Applicable	0	0	0	70.8882	94.2515	Not Applicable	0	Designated	2013	Federal or national ministry or agency	Not Reported	Forest Department	Not Reported	State Verified	1854	Not Reported	LKA	LKA	0.722445	81	1.90849	200.228	0.840636		810923	227058	1.03798e+06	396541	59035.2	455576	1.49356e+06	582405	727.137	1046.28	407.992	2666.17	3836.37	1495.97		624.903
96178	96178	1	Mulun	Mulun	Nature Reserve	Nature Reserve	National	V	Not Applicable	0	0	0	108.29	178.702	Not Applicable	0	Designated	1991	Not Reported	Not Reported	Not Reported	Not Reported	Not Reported	526	CN-45	CHN	CHN	0.897237	158	2.19866	193.446	1.0148		1.52823e+06	427904	1.95613e+06	747303	111255	858558	2.81469e+06	1.09757e+06	1654.23	2380.28	928.178	6065.51	8727.69	3403.32		1462.59
100719	100719	1	Rio Mocoa	Rio Mocoa	Reserva Forestal Protectora Nacional	Forest Reserve Protectress National	National	VI	Not Applicable	0	0	0	347	301.678	Not Applicable	0	Designated	1984	Federal or national ministry or agency	Not Reported	Ministerio de Ambiente y Desarrollo Sostenible	http://runap.parquesnacionales.gov.co/	State Verified	1861	CO-PUT	COL	COL	0.530269	247	2.3927	122.49	0.647655		1.51275e+06	423569	1.93632e+06	739734	110128	849862	2.78618e+06	1.08646e+06	1045.05	1503.73	586.373	3831.87	5513.69	2150.04		855.641
1913	1913	1	Gunung Raya Passi	Gunung Raya Passi	Nature Reserve	Nature Reserve	National	Ia	Not Applicable	0	0	0	37	31.9718	Not Applicable	0	Designated	1978	Federal or national ministry or agency	Not Reported	Balai KSDA Kalimantan Barat	Not Reported	State Verified	1853	ID-KB	IDN	IDN	0.419453	25	1.39794	320.913	0.536426		401141	112319	513460	196158	29203.1	225361	738821	288099	229.528	330.269	128.787	841.603	1210.99	472.218		179.477
198353	198353	1	Pau Brasil	parque nacional pau brasil	Parque	Park	National	II	Not Applicable	0	0	0	189.344	190.413	Not Applicable	0	Designated	1999	Federal or national ministry or agency	Not Reported	Instituto Chico Mendes de Conserva├º├úo da Biodiversidade	Not Reported	State Verified	1802	BR-BA	BRA	BRA	1.6468	178	2.25042	178.292	1.76164		1.5868e+06	444304	2.0311e+06	775945	115519	891464	2.92257e+06	1.13964e+06	2981.73	4290.43	1673.03	10933	15731.6	6134.44		2787.36
351849	351849	1	Sete Passagens	parque estadual das sete passagens	Parque	Park	National	II	Not Applicable	0	0	0	28.2197	28.3954	Not Applicable	0	Designated	2000	Sub-national ministry or agency	Not Reported	Secretaria do Meio Ambiente da Bahia	Not Reported	State Verified	1802	BR-BA	BRA	BRA	0.626667	24	1.38021	54.4019	0.741435		65282.3	18279	83561.4	31923	4752.55	36675.6	120237	46885.8	51.6295	74.2899	28.969	189.308	272.396	106.22		43.6376
10810	10810	1	S├úo Francisco de Paula	floresta nacional de s├úo francisco de paula	Floresta	Forest	National	VI	Not Applicable	0	0	0	16.1559	16.2124	Not Applicable	0	Designated	1968	Federal or national ministry or agency	Not Reported	Instituto Chico Mendes de Conserva├º├úo da Biodiversidade	Not Reported	State Verified	1802	BR-RS	BRA	BRA	1.41969	15	1.17609	246.83	1.53444		185123	51834.4	236957	90525.1	13476.9	104002	340959	132955	302.996	435.984	170.009	1110.99	1598.61	623.368		280.338
303069	303069	1	Bu Gia Map	Bu Gia Map	Nature Reserve	Nature Reserve	National	IV	Not Applicable	0	0	0	260.37	498.878	Not Applicable	0	Designated	1994	Sub-national ministry or agency	State	Not Reported	Not Reported	Not Reported	609	Not Reported	VNM	VNM	1.15243	454	2.65706	311.919	1.26635		7.08056e+06	1.98256e+06	9.06312e+06	3.4624e+06	515465	3.97786e+06	1.3041e+07	5.08526e+06	9564.25	13762.1	5366.44	35068.9	50460.9	19677		8703.88
9211	9211	1	Great Himalayan	Great Himalayan	National Park	National Park	National	II	Not Applicable	0	0	0	754.5	744.784	Not Applicable	0	Designated	1962	Sub-national ministry or agency	Not Reported	Chief Wildlife Warden, State Forest Department	Not Reported	State Verified	1855	IN-HP	IND	IND	0.137653	408	2.61066	109.497	0.251278		2.23374e+06	625448	2.85919e+06	1.0923e+06	162617	1.25492e+06	4.11411e+06	1.60428e+06	598.71	861.488	335.933	2195.27	3158.79	1231.75		327.98
27463	27463	1	Kantalai	Kantalai	Reserved Forest	Reserved Forest	National	Ib	Not Applicable	0	0	0	466.635	469.801	Not Applicable	0	Designated	1902	Federal or national ministry or agency	Not Reported	Forest Department	Not Reported	State Verified	1854	Not Reported	LKA	LKA	0.538369	388	2.58883	134.161	0.651872		2.60273e+06	728765	3.3315e+06	1.27274e+06	189479	1.46221e+06	4.79371e+06	1.86928e+06	1809.76	2604.07	1015.44	6635.78	9548.26	3723.29		1494.64
795	795	1	Tawau Hill Park	Tawau Hill Park	Park	Park	National	II	Not Applicable	0	0	0	280.46	282.326	Not Applicable	0	Designated	1979	Not Reported	Not Reported	Not Reported	Not Reported	State Verified	612	MY-12	MYS	MYS	0.275084	200	2.30103	290.059	0.388318		2.90059e+06	812164	3.71275e+06	1.41839e+06	211163	1.62955e+06	5.3423e+06	2.0832e+06	1201.44	1728.76	674.12	4405.28	6338.78	2471.77		851.099
2219	2219	1	Marac├í Jipioca	esta├º├úo ecol├│gica de marac├í jipioca	Esta├º├úo Ecol├│gica	Ecological Station	National	Ia	Not Applicable	0	13.59	8.24886	602.526	606.572	Not Applicable	0	Designated	1981	Federal or national ministry or agency	Not Reported	Instituto Chico Mendes de Conserva├º├úo da Biodiversidade	Not Reported	State Verified	1802	BR-AP	BRA	BRA	0.17205	366	2.56348	61.9651	0.285138		1.13396e+06	317509	1.45147e+06	554507	82552.4	637060	2.08853e+06	814412	344.892	496.267	193.517	1264.6	1819.65	709.561		208.104
327	327	1	El Avila	El Avila	National Park	National Park	National	II	Not Applicable	0	0	0	851.92	706.893	Not Applicable	0	Designated	1958	Not Reported	State	Not Reported	Not Reported	State Verified	285	VE-M	VEN	VEN	0.472986	572	2.7574	194.822	0.584529		5.57191e+06	1.56013e+06	7.13204e+06	2.72466e+06	405635	3.1303e+06	1.02623e+07	4.00175e+06	3474.07	4998.86	1949.28	12738.3	18329.2	7147.36		2811.13
3064	3064	1	Lake Chivero	Robert McIlwaine	Recreational Park	Recreation Park	National	V	Not Applicable	0	0	0	61.8	70.9299	Not Applicable	0	Designated	1975	Not Reported	Not Reported	Not Reported	Not Reported	State Verified	1829	ZW-MW	ZWE	ZWE	0.683333	61	1.78533	35.2847	0.79457		107618	30133.1	137751	52625.3	7834.61	60459.9	198211	77291.4	91.2109	131.244	51.1779	334.44	481.228	187.652		78.4418
478452	478452	1	Piraputangas	parque natural municipal de piraputangas	Parque	Park	National	II	Not Applicable	0	0	0	19.2292	19.3334	Not Applicable	0	Designated	2003	Sub-national ministry or agency	Not Reported	Secretaria Executiva de Meio Ambiente de Corumb├í - MS	Not Reported	State Verified	1802	BR-MS	BRA	BRA	0.795349	17	1.23045	93.6161	0.904517		79573.7	22280.6	101854	38911.5	5792.96	44704.5	146559	57149.8	76.7741	110.471	43.0775	281.505	405.06	157.951		67.5081
352020	352020	1	Lajeado	parque estadual do lajeado	Parque	Park	National	II	Not Applicable	0	0	0	107.502	108.182	Not Applicable	0	Designated	2001	Sub-national ministry or agency	Not Reported	Instituto Natureza do Tocantins	Not Reported	State Verified	1802	BR-TO	BRA	BRA	0.135813	60	1.77815	55.838	0.244875		167514	46903.9	214418	81914.4	12195	94109.4	308527	120309	43.7548	62.959	24.5505	160.434	230.85	90.0186		24.2673
478422	478422	1	Rio Xingu	reserva extrativista rio xingu	Reserva Extrativista	Extractive Reserve	National	VI	Not Applicable	0	0	0	3030.01	3049.91	Not Applicable	0	Designated	2008	Federal or national ministry or agency	Not Reported	Instituto Chico Mendes de Conserva├º├úo da Biodiversidade	Not Reported	State Verified	1802	BR-PA	BRA	BRA	0.961179	2740	3.43775	224.126	1.06989		3.07052e+07	8.59746e+06	3.93027e+07	1.50148e+07	2.23534e+06	1.72502e+07	5.65529e+07	2.20525e+07	35041.4	50421.3	19661.5	128485	184878	72092.2		31480.8
317236	317236	1	Khlong Kruewai Chalearm Phrakiat	Klong Kruewai Chalerm Prakiat	Wildlife Sanctuary	Wildlife Sanctuary	National	Ia	Not Applicable	0	0	0	265.27	267.843	Not Applicable	0	Designated	1998	Federal or national ministry or agency	Not Reported	Department of National Park, Wildlife and Plant Conservation Office of Wildlife Conservation	Not Reported	State Verified	881	TH-22	THA	THA	1.21284	246	2.39094	333.705	1.32053		4.10458e+06	1.14928e+06	5.25386e+06	2.00714e+06	298813	2.30595e+06	7.55981e+06	2.94791e+06	5781.56	8319.13	3244	21199.1	30503.5	11894.7		5310.08
96143	96143	1	Cangshanerhai	ÞïìÕ▒▒µ┤▒µÁÀ	Nature Reserve	Nature Reserve	National	V	Not Applicable	0	0	0	797	608.95	Not Applicable	0	Designated	1981	Not Reported	Not Reported	Not Reported	Not Reported	Not Reported	855	CN-53	CHN	CHN	0.220119	410	2.61278	154.108	0.32693		3.15921e+06	884577	4.04378e+06	1.54485e+06	229990	1.77484e+06	5.81862e+06	2.26894e+06	1101.69	1585.24	618.154	4039.55	5812.53	2266.56		741.76
48	48	1	Una	reserva biol├│gica de una	Reserva Biol├│gica	Biological Reserve	National	Ia	Not Applicable	0	0	1.84956	187.249	188.336	Not Applicable	0	Designated	1980	Federal or national ministry or agency	Not Reported	Instituto Chico Mendes de Conserva├º├úo da Biodiversidade	Not Reported	State Verified	1802	BR-BA	BRA	BRA	1.39941	175	2.24304	188.402	1.50605		1.64851e+06	461584	2.1101e+06	806123	120012	926135	3.03623e+06	1.18396e+06	2648.27	3810.61	1485.93	9710.31	13972.2	5448.39		2460.75
96102	96102	1	Fengtongzhai (Sichuan)	Fengtongzhai (Sichuan)	Nature Reserve	Nature Reserve	National	V	Not Applicable	0	0	0	400	411.991	Not Applicable	0	Designated	1994	Not Reported	Not Reported	Not Reported	Not Reported	Not Reported	526	CN-51	CHN	CHN	0.220665	278	2.44404	162.711	0.327021		2.26168e+06	633269	2.89495e+06	1.10596e+06	164650	1.27061e+06	4.16556e+06	1.62434e+06	788.923	1135.19	442.66	2892.72	4162.35	1623.09		532.344
33567	33567	1	Wu Ling Yuan	Wu Ling Yuan	Scenic Area	Scenic Area	National	VI	Not Applicable	0	0	0	264	373.287	Not Applicable	0	Designated	1988	Not Reported	Not Reported	Not Reported	Not Reported	Not Reported	745	CN-43	CHN	CHN	0.217943	251	2.39967	149.808	0.324125		1.88009e+06	526426	2.40652e+06	919366	136871	1.05624e+06	3.46276e+06	1.35028e+06	650.011	935.305	364.717	2383.37	3429.45	1337.3		437.07
301564	301564	1	Uluguru North	Uluguru North	Forest Reserve	Forest Reserve	National	IV	Not Applicable	0	0	0	84.2174	84.2245	Not Applicable	0	Designated	1961	Not Reported	Not Reported	Not Reported	Not Reported	State Verified	845	Not Reported	TZA	TZA	0.856821	75	1.87506	162.405	0.962204		609017	170525	779542	297809	44336.5	342146	1.12169e+06	437396	625.065	899.41	350.72	2291.91	3297.84	1285.97		556.606
555592371	555592371	1	Periyakattikulam	Periyakattikulam	Reserved Forest	Reserved Forest	National	Ib	Not Applicable	0	0	0	114.553	115.329	Not Applicable	0	Designated	2012	Federal or national ministry or agency	Not Reported	Forest Department	Not Reported	State Verified	1854	Not Reported	LKA	LKA	0.635168	99	1.99564	142.301	0.739931		704392	197230	901622	344448	51279.8	395728	1.29735e+06	505895	555.948	799.958	311.939	2038.48	2933.18	1143.78		477.235
95597	95597	1	Dangandaomihou	Dangandaomihou	Nature Reserve	Nature Reserve	National	V	Not Applicable	0	0	0	25.88	490.239	Not Applicable	0	Designated	1989	Not Reported	Not Reported	Not Reported	Not Reported	Not Reported	526	CN-44	CHN	CHN	0.243733	343	2.53529	215.247	0.34836		3.69149e+06	1.03362e+06	4.7251e+06	1.80514e+06	268740	2.07388e+06	6.79898e+06	2.65122e+06	1371.7	1973.74	769.65	5029.55	7237.05	2822.05		959.72
8765	8765	1	Pulau Obi	Pulau Obi	Nature Reserve	Nature Reserve	National	Ia	Not Applicable	0	0	0	12.5	162.2	Not Applicable	0	Designated	1995	Federal or national ministry or agency	Not Reported	Balai KSDA Maluku	Not Reported	State Verified	1853	ID-MA	IDN	IDN	2.24308	155	2.19033	283.252	2.34727		2.19521e+06	614658	2.80986e+06	1.07346e+06	159811	1.23327e+06	4.04313e+06	1.5766e+06	5496.27	7908.62	3083.92	20153	28998.3	11307.7		5252.3
68862	68862	1	Virachey	Virachey	National Park and ASEAN Heritage Park	National Park and ASEAN Heritage Park	National	II	Not Applicable	0	0	0	3380.57	3399.22	Not Applicable	0	Designated	1993	Federal or national ministry or agency	Not Reported	Ministry of Environment	Not Reported	State Verified	853	KH-16	KHM	KHM	0.478019	2791	3.44576	310.062	0.58219		4.32692e+07	1.21154e+07	5.53845e+07	2.11586e+07	3.14999e+06	2.43086e+07	7.96931e+07	3.10759e+07	26870.3	38663.8	15076.7	98524.3	141767	55281.4		22062.4
819	819	1	Kainji Lake	Kainji Lake	National Park	National Park	National	II	Not Applicable	0	0	0	5380	5861.34	Not Applicable	0	Designated	1979	Not Reported	State	Not Reported	Not Reported	Not Reported	212	NG-NI	NGA	NGA	0.674436	5080	3.70586	18.7856	0.778169		4.77155e+06	1.33603e+06	6.10758e+06	2.33329e+06	347368	2.68065e+06	8.78823e+06	3.42692e+06	3960.6	5698.94	2222.27	14522.2	20896.1	8148.32		3432.64
20264	20264	1	Pico de Basil├®	Pico de Basil├®	National Park	National Park	National	II	Not Applicable	0	0	0	330	324.718	Not Applicable	0	Designated	2000	Not Reported	Not Reported	Not Reported	Not Reported	State Verified	496	GQ-BN	GNQ	GNQ	0.895232	291	2.46389	225.487	0.998964		3.28084e+06	918636	4.19948e+06	1.60433e+06	238845	1.84318e+06	6.04265e+06	2.3563e+06	3495.94	5030.33	1961.55	12818.4	18444.5	7192.35		3132.92
4089	4089	1	Mulobezi	Mulobezi	Game Management Area	Game Management Area	National	VI	Not Applicable	0	0	0	3420	3171.74	Not Applicable	0	Designated	1971	Federal or national ministry or agency	Not Reported	Not Reported	Not Reported	Not Reported	544	ZM-07	ZMB	ZMB	0.104849	1597	3.2033	36.0052	0.208237		2.87502e+06	805005	3.68002e+06	1.40588e+06	209301	1.61518e+06	5.2952e+06	2.06484e+06	638.597	918.882	358.313	2341.52	3369.23	1313.81		321.54
315604	315604	1	WenchuanCaopo	WenchuanCaopo	Nature Reserve	Nature Reserve	National	V	Not Applicable	0	0	0	556.78	522.434	Not Applicable	0	Designated	0	Not Reported	Not Reported	Not Reported	Not Reported	Not Reported	526	CN-51	CHN	CHN	2.64612	503	2.70157	167.92	2.74836		4.22319e+06	1.18249e+06	5.40568e+06	2.06514e+06	307448	2.37259e+06	7.77827e+06	3.03309e+06	12380.6	17814.5	6946.69	45395.6	65320	25471.2		11920.1
26460	26460	1	Kakum	Kakum	National Park	National Park	National	II	Not Applicable	0	0	0	207	176.152	Not Applicable	0	Designated	1991	Federal or national ministry or agency	State	Not Reported	Not Reported	Not Reported	472	GH-CP	GHA	GHA	2.10597	168	2.22531	231.294	2.20816		1.94287e+06	544003	2.48687e+06	950062	141441	1.0915e+06	3.57837e+06	1.39537e+06	4576.18	6584.69	2567.66	16779.3	24143.9	9414.77		4364.4
555592830	555592830	1	Santurb├ín-salazar De Las Palmas	Santurb├ín-salazar De Las Palmas	Parque Natural Regional	Park Natural Regional	National	II	Not Applicable	0	0	0	190.88	192.04	Not Applicable	0	Designated	2013	Sub-national ministry or agency	Not Reported	Corporaci├│n Aut├│noma Regional de la Frontera Nororiental	http://runap.parquesnacionales.gov.co/	State Verified	1861	CO-NSA	COL	COL	0.253065	137	2.13672	164.691	0.354735		1.12813e+06	315878	1.44401e+06	551658	82128.2	633786	2.0778e+06	810226	426.868	614.222	239.513	1565.18	2252.15	878.213		304.524
351833	351833	1	Campos Amaz├┤nicos	parque nacional dos campos amaz├┤nicos	Parque	Park	National	II	Not Applicable	0	0	0	9613.2	9675.09	Not Applicable	0	Designated	2006	Federal or national ministry or agency	Not Reported	Instituto Chico Mendes de Conserva├º├úo da Biodiversidade	Not Reported	State Verified	1802	BR-AM	BRA	BRA	0.61623	8310	3.9196	188.253	0.717458		7.8219e+07	2.19013e+07	1.0012e+08	3.82491e+07	5.69435e+06	4.39435e+07	1.44064e+08	5.61769e+07	59860.1	86133.1	33587.1	219487	315821	123153		51414.3
1969	1969	1	Morowali	Morowali	Nature Reserve	Nature Reserve	National	Ia	Not Applicable	0	0	31.4597	2094	2145.89	Not Applicable	0	Designated	1986	Federal or national ministry or agency	Not Reported	Balai KSDA Sulawesi Tengah	Not Reported	State Verified	1853	ID-SL	IDN	IDN	1.8715	2036	3.30878	271.44	1.97251		2.76326e+07	7.73712e+06	3.53697e+07	1.35123e+07	2.01165e+06	1.5524e+07	5.08937e+07	1.98457e+07	58139.2	83656.9	32621.6	213177	306742	119612		55162
351822	351822	1	Chocoar├®-Mato Grosso	reserva extrativista chocoar├®-mato grosso	Reserva Extrativista	Extractive Reserve	National	VI	Not Applicable	0	0	0	27.8298	28.017	Not Applicable	0	Designated	2002	Federal or national ministry or agency	Not Reported	Instituto Chico Mendes de Conserva├º├úo da Biodiversidade	Not Reported	State Verified	1802	BR-PA	BRA	BRA	1.29553	26	1.41497	97.2872	1.39604		126473	35412.6	161886	61845.5	9207.26	71052.8	232939	90833.2	188.333	270.993	105.672	690.553	993.64	387.465		174.774
96132	96132	1	Zixishan	þ┤½µ║¬Õ▒▒	Nature Reserve	Nature Reserve	National	V	Not Applicable	0	0	0	160	128.62	Not Applicable	0	Designated	1982	Not Reported	Not Reported	Not Reported	Not Reported	Not Reported	855	CN-53	CHN	CHN	0.233266	90	1.95424	78.2139	0.333362		351963	98549.6	450512	172110	25622.9	197733	648245	252780	125.153	180.084	70.2227	458.895	660.307	257.483		87.5742
27657	27657	1	Kumbukkan	Kumbukkan	Conservation Forest	Conservation Forest	National	Ia	Not Applicable	0	0	0	383.245	385.805	Not Applicable	0	Designated	2009	Federal or national ministry or agency	Not Reported	Forest Department	Not Reported	State Verified	1854	Not Reported	LKA	LKA	1.75561	365	2.56229	123.915	1.85568		2.26145e+06	633207	2.89466e+06	1.10585e+06	164634	1.27049e+06	4.16515e+06	1.62418e+06	4476.3	6440.98	2511.62	16413.1	23616.9	9209.29		4234.92
7289	7289	1	Puerto Princesa Subterranean River	Puerto Princesa Subterranean River	Natural Park	Natural Park	National	III	Not Applicable	0	4.99	0	222.02	55.9236	Not Applicable	0	Designated	1999	Federal or national ministry or agency	Not Reported	Protected Area Management Board under Department of Environment and Natural Resources (DENR)	Not Reported	State Verified	1841	PH-41	PHL	PHL	0.84317	50	1.69897	305.052	0.943063		762630	213536	976167	372926	55519.5	428446	1.40461e+06	547721	767.155	1103.86	430.446	2812.9	4047.5	1578.3		685.896
352140	352140	1	Uatum├ú	reserva de desenvolvimento sustent├ível do uatum├ú	Reserva de Desenvolvimento Sustent├ível	Sustainable Development Reserve	National	VI	Not Applicable	0	0	0	4234.63	4263	Not Applicable	0	Designated	2004	Sub-national ministry or agency	Not Reported	Secretaria de Estado de Meio Ambiente e Desenvolvimento Sustent├ível do Amazonas	Not Reported	State Verified	1802	BR-AM	BRA	BRA	0.955319	3861	3.5867	176.586	1.05478		3.40899e+07	9.54518e+06	4.36351e+07	1.667e+07	2.48175e+06	1.91517e+07	6.27868e+07	2.44834e+07	38354.7	55188.8	21520.6	140634	202359	78908.8		34737.9
95685	95685	1	Jiaxi	Jiaxi	Nature Reserve	Nature Reserve	National	V	Not Applicable	0	0	0	83.27	664.443	Not Applicable	0	Designated	1981	Not Reported	Not Reported	Not Reported	Not Reported	Not Reported	526	CN-46	CHN	CHN	2.49238	639	2.8055	259.888	2.59162		8.30343e+06	2.32496e+06	1.06284e+07	4.06038e+06	604490	4.66487e+06	1.52933e+07	5.96352e+06	22953.9	33028.6	12879.3	84164.4	121105	47224.1		22075
2305	2305	1	Marojejy	Marojejy	National Park	National Park	National	II	Not Applicable	0	0	0	597.52	601.159	Not Applicable	0	Designated	1952	Not Reported	Not Reported	Not Reported	Not Reported	State Verified	390	MG-D	MDG	MDG	1.85912	571	2.75664	205.968	1.95732		5.88039e+06	1.64651e+06	7.52691e+06	2.87551e+06	428093	3.30361e+06	1.08305e+07	4.2233e+06	12277.1	17665.6	6888.62	45016.1	64774	25258.3		11661.2
33562	33562	1	Cachoeira das Andorinhas	├írea de prote├º├úo ambiental cachoeira das andorinhas	├ürea de Prote├º├úo Ambiental	Environmental Protection Area	National	V	Not Applicable	0	0	0	142.696	143.425	Not Applicable	0	Designated	1989	Sub-national ministry or agency	Not Reported	Instituto Estadual de Florestas de Minas Gerais	Not Reported	State Verified	1802	BR-MG	BRA	BRA	0.499062	120	2.07918	86.589	0.596482		519534	145469	665003	254052	37822.1	291874	956877	373129	330.552	475.634	185.471	1212.03	1743.99	680.06		276.565
26101	26101	1	Pedro Forest/Pidurutalagala	Pedro Forest/Pidurutalagala	Conservation Forest	Conservation Forest	National	Ia	Not Applicable	0	0	0	76.1303	76.6555	Not Applicable	0	Designated	2007	Federal or national ministry or agency	Not Reported	Forest Department	Not Reported	State Verified	1854	Not Reported	LKA	LKA	1.01483	70	1.8451	218.309	1.11132		764082	213943	978024	373636	55625.1	429261	1.40729e+06	548763	905.75	1303.29	508.211	3321.08	4778.73	1863.44		827.11
555555701	555555701	1	Parque Natural Regional La Sierpe	Parque Natural Regional La Sierpe	Parque Natural Regional	Park Natural Regional	National	II	Not Applicable	0	0	0	251.78	253.458	Not Applicable	0	Designated	2008	Sub-national ministry or agency	Not Reported	Corporaci├│n Aut├│noma Regional del Valle del Cauca	http://runap.parquesnacionales.gov.co/	State Verified	1861	CO-VAC	COL	COL	0.294626	191	2.28103	189.607	0.390971		1.81075e+06	507010	2.31776e+06	885457	131823	1.01728e+06	3.33504e+06	1.30048e+06	755.147	1086.59	423.708	2768.87	3984.15	1553.6		569.06
32509	32509	1	Potrero de Yala	Potrero de Yala	Parque Provincial	Provincial Park	National	II	Not Applicable	0	0	0	42.92	45.6694	Not Applicable	0	Designated	1952	Sub-national ministry or agency	Not Reported	Not Reported	Not Reported	State Verified	1852	AR-Y	ARG	ARG	0.562977	39	1.59106	151.504	0.659252		295432	82720.9	378153	144466	21507.4	165974	544126	212179	207.748	298.93	116.566	761.744	1096.08	427.41		177.409
8674	8674	1	Gunung Melintang	Gunung Melintang	Nature Recreation Park	Nature Recreation Park	National	V	Not Applicable	0	0	0	176.9	223.23	Not Applicable	0	Designated	2000	Federal or national ministry or agency	Not Reported	Balai KSDA Kalimantan Barat	Not Reported	State Verified	1853	ID-KB	IDN	IDN	9.42691	221	2.34439	321.273	9.52202		3.55006e+06	994018	4.54408e+06	1.73598e+06	258445	1.99443e+06	6.53851e+06	2.54966e+06	36057.3	51883.1	20231.6	132210	190238	74182.4		35697.2
925	925	1	Arusha	Arusha	National Park	National Park	National	II	Not Applicable	0	0	0	328.4	318.27	Not Applicable	0	Designated	1960	Federal or national ministry or agency	Not Reported	Tanzania National Parks (TANAPA)	Not Reported	State Verified	1744	TZ-01	TZA	TZA	0.462391	264	2.4216	109.552	0.557444		1.44609e+06	404905	1.85099e+06	707138	105275	812413	2.66341e+06	1.03858e+06	859.856	1237.25	482.46	3152.8	4536.59	1769.02		713.237
34313	34313	1	Five Blues Lake	Five Blues Lake	National Park	National Park	National	II	Not Applicable	0	0	0	17.1991	16.656	Not Applicable	0	Designated	1994	Collaborative governance	Not Reported	Forest Department/Belize Audubon Society	Not Reported	State Verified	1844	BZ-CY	BLZ	BLZ	2.31351	16	1.20412	252.317	2.40836		201854	56519.1	258373	98706.5	14695	113401	371774	144971	518.546	746.139	290.953	1901.34	2735.84	1066.83		498.124
61067	61067	1	Kligna	Kligna	Reserva Natural	Nature Reserve	National	IV	Not Applicable	0	0	0	10	35.8406	Not Applicable	0	Designated	1991	Not Reported	State	Not Reported	Not Reported	State Verified	820	NI-AN	NIC	NIC	1.09896	33	1.51851	131.914	1.19356		217657	60944	278601	106434	15845.5	122280	400881	156321	277.105	398.729	155.482	1016.05	1462	570.101		255.143
8073	8073	1	Jayawijaya	Jayawijaya	Wildlife Reserve	Wildlife Reserve	National	IV	Not Applicable	0	0	0	8000	7852.99	Not Applicable	0	Designated	1981	Federal or national ministry or agency	Not Reported	Balai Besar KSDA Papua	Not Reported	State Verified	1853	ID-PA	IDN	IDN	1.01959	7187	3.85655	268.89	1.11407		9.66258e+07	2.70552e+07	1.23681e+08	4.725e+07	7.03436e+06	5.42844e+07	1.77965e+08	6.93966e+07	114825	165222	64427.3	421023	605813	236234		105087
12226	12226	1	Manatee	Manatee	Forest Reserve	Forest Reserve	National	VI	Not Applicable	0	0	0	363.93	366.013	Not Applicable	0	Designated	1959	Federal or national ministry or agency	Not Reported	Forest Department	Not Reported	State Verified	1844	BZ-BZ/BZ-SC	BLZ	BLZ	1.33599	342	2.53403	240.56	1.4298		4.11357e+06	1.1518e+06	5.26537e+06	2.01154e+06	299468	2.311e+06	7.57638e+06	2.95437e+06	6273.69	9027.25	3520.13	23003.5	33099.9	12907.1		5862.09
555587091	555587091	1	Monte Blanco	Monte Blanco	Reserva Municipal	Municipal Reserve	National	VI	Not Applicable	0	0	0.116382	2.27	18.1288	Not Applicable	0	Designated	2010	Not Reported	Not Reported	Not Reported	Not Reported	State Verified	1852	AR-E	ARG	ARG	0.144737	11	1.04139	66.6269	0.238537		36644.8	10260.5	46905.3	17919.3	2667.74	20587	67492.4	26318.3	9.32389	13.4162	5.23158	34.1876	49.1928	19.1825		5.65744
785	785	1	Kinabalu	Kinabalu	National Park and ASEAN Heritage Park	National Park and ASEAN Heritage Park	National	II	Not Applicable	0	0	0	753.7	770.447	Not Applicable	0	Designated	1964	Not Reported	Not Reported	Not Reported	Not Reported	State Verified	612	MY-12	MYS	MYS	0.615821	669	2.82543	271.519	0.709204		9.08231e+06	2.54305e+06	1.16254e+07	4.44125e+06	661192	5.10244e+06	1.67278e+07	6.52291e+06	6870.62	9886.18	3855.06	25192.3	36249.3	14135.2		5965.95
555571275	555571275	1	Pamona	Pamona	Nature Reserve	Nature Reserve	National	Ia	Not Applicable	0	0	0	259.673	282.409	Not Applicable	0	Designated	1987	Federal or national ministry or agency	Not Reported	Balai KSDA Sulawesi Tengah	Not Reported	State Verified	1853	ID-SL	IDN	IDN	1.26493	263	2.41996	232.488	1.35828		3.05722e+06	856021	3.91324e+06	1.49498e+06	222565	1.71755e+06	5.63078e+06	2.19569e+06	4429.41	6373.5	2485.31	16241.2	23369.5	9112.82		4124.99
555576503	555576503	1	Richmond	Richmond Forest Reserve	Forest Reserve	Forest Reserve	National	IV	Not Applicable	0	0	0	1992.14	29.9781	Not Applicable	0	Designated	0	Federal or national ministry or agency	Not Reported	Forestry Department	Not Reported	State Verified	1809	VC-03	VCT	VCT	0.185759	20	1.30103	218.014	0.278434		218014	61043.9	279058	106609	15871.4	122480	401538	156577	64.7493	93.1681	36.3304	237.414	341.617	133.212		43.1978
315732	315732	1	Shimentai	Shimentai	Nature Reserve	Nature Reserve	National	V	Not Applicable	0	0	0	822.6	732.525	Not Applicable	0	Designated	0	Not Reported	Not Reported	Not Reported	Not Reported	Not Reported	526	CN-44	CHN	CHN	3.05101	711	2.85187	202.155	3.14338		7.1866e+06	2.01225e+06	9.19884e+06	3.51425e+06	523184	4.03743e+06	1.32363e+07	5.16141e+06	24096.2	34672.2	13520.2	88352.7	127131	49574.2		23388.1
34130	34130	1	Siranggas	Siranggas	Wildlife Reserve	Wildlife Reserve	National	IV	Not Applicable	0	0	0	56.57	56.5404	Not Applicable	0	Designated	1989	Federal or national ministry or agency	Not Reported	Balai Besar KSDA Sumatera Utara	Not Reported	State Verified	1853	ID-SU	IDN	IDN	1.38031	53	1.72428	378.67	1.47251		1.00348e+06	280973	1.28445e+06	490700	73053.1	563753	1.8482e+06	720697	1576.14	2267.91	884.361	5779.17	8315.69	3242.66		1477.44
3999	3999	1	Lansaang	Lansang	National Park	National Park	National	II	Not Applicable	0	0	0	104	105.251	Not Applicable	0	Designated	1979	Federal or national ministry or agency	Not Reported	Department of National Park, Wildlife and Plant Conservation Office of National Park	Available	State Verified	881	TH-63	THA	THA	0.125217	61	1.78533	172.395	0.216054		525804	147225	673029	257118	38278.5	295397	968425	377632	121.176	174.36	67.9909	444.31	639.321	249.3		70.2291
4599	4599	1	Sharavathi Valley	Sharavathi Valley	Sanctuary	Sanctuary	National	IV	Not Applicable	0	0	0	431.23	587.791	Not Applicable	0	Designated	1974	Sub-national ministry or agency	Not Reported	Chief Wildlife Warden, State Forest Department	Not Reported	State Verified	1855	IN-KA	IND	IND	0.210618	411	2.61384	167.771	0.301215		3.44769e+06	965352	4.41304e+06	1.68592e+06	250992	1.93691e+06	6.34995e+06	2.47613e+06	1107.73	1593.91	621.538	4061.66	5844.35	2278.97		774.553
940	940	1	Khao Khitchakut	Khao Khitchakut	National Park	National Park	National	II	Not Applicable	0	0	0	58.31	59.5765	Not Applicable	0	Designated	1977	Federal or national ministry or agency	Not Reported	Department of National Park, Wildlife and Plant Conservation Office of National Park	Available	State Verified	881	TH-22	THA	THA	1.08477	55	1.74036	324.862	1.17503		893370	250144	1.14351e+06	436858	65037.3	501895	1.64541e+06	641618	1119.72	1611.18	628.27	4105.65	5907.65	2303.66		1033.71
7523	7523	1	Como├® National Park	Como├® National Park	National Park	National Park	National	II	Not Applicable	0	0	0	11491.5	11756.2	Not Applicable	0	Designated	1968	Government-delegated management	Not Reported	Office Ivoirien des Parcs et R├®serves	Not Ready	State Verified	1826	CI-08	CIV	CIV	0.96004	10750	4.03141	33	1.0499		1.77375e+07	4.9665e+06	2.2704e+07	8.67364e+06	1.29129e+06	9.96493e+06	3.2669e+07	1.27391e+07	19864.1	28582.6	11145.6	72835.1	104803	40867.3		18164
301934	301934	1	Mayflower Bocawina	Mayflower Bocawina	National Park	National Park	National	II	Not Applicable	0	0	0	30.6169	29.0012	Not Applicable	0	Designated	2001	Local communities	Not Reported	Forest Department/Friends of Mayflower/Bocawina	Not Reported	State Verified	1844	BZ-SC	BLZ	BLZ	0.55836	25	1.39794	297.235	0.647724		371544	104032	475576	181685	27048.4	208733	684310	266843	256.702	369.37	144.034	941.241	1354.36	528.124		221.286
301992	301992	1	Aguacaliente (Luha)	Aguacaliente (Luha)	Wildlife Sanctuary	Wildlife Sanctuary	National	IV	Not Applicable	0	0	0	22.2253	22.3462	Not Applicable	0	Designated	1998	Local communities	Not Reported	Forest Department/Aguacaliente Management Team	Not Reported	State Verified	1844	BZ-TOL	BLZ	BLZ	5.6748	22	1.34242	171.533	5.7641		188686	52832.1	241518	92267.5	13736.4	106004	347522	135514	1160.11	1669.29	650.932	4253.75	6120.74	2386.75		1142.14
19693	19693	1	Kudremukh	Kudremukh	National Park	National Park	National	II	Not Applicable	0	0	0	600.32	820.593	Not Applicable	0	Designated	1987	Sub-national ministry or agency	Not Reported	Chief Wildlife Warden, State Forest Department	Not Reported	State Verified	1855	IN-KA	IND	IND	0.525981	703	2.84696	190.222	0.613964		6.68632e+06	1.87217e+06	8.55848e+06	3.26961e+06	486764	3.75637e+06	1.23149e+07	4.80211e+06	4378.84	6300.73	2456.94	16055.7	23102.7	9008.77		3751.34
555511937	555511937	1	Selva De Florencia	Selva De Florencia	Parque Nacional Natural	Natural National Park	National	II	Not Applicable	0	0	0	100.198	100.794	Not Applicable	0	Designated	2005	Federal or national ministry or agency	Not Reported	Parques Nacionales Naturales de Colombia	http://runap.parquesnacionales.gov.co/	State Verified	1861	CO-CAL	COL	COL	0.266793	76	1.88081	227.479	0.353832		864421	242038	1.10646e+06	422702	62929.9	485632	1.59209e+06	620827	326.251	469.444	183.057	1196.25	1721.29	671.21		245.996
9043	9043	1	Udzungwa Scarp	Udzungwa Scarp	Forest Reserve	Forest Reserve	National	Ib	Not Applicable	0	0	0	207.2	141.722	Not Applicable	0	Designated	1929	Not Reported	Not Reported	Not Reported	Not Reported	State Verified	1748	Not Reported	TZA	TZA	1.18152	132	2.12057	175.076	1.26854		1.1555e+06	323541	1.47905e+06	565042	84120.7	649162	2.12821e+06	829883	1563.52	2249.76	877.282	5732.91	8249.13	3216.7		1456.26
315704	315704	1	Lushan	Lushan	Ziranbaohuqu	Nature Reserve	National	V	Not Applicable	0	0	0	304.52	235.017	Not Applicable	0	Designated	1981	Sub-national ministry or agency	Not Reported	Not Reported	Not Reported	Not Reported	839	CN-36	CHN	CHN	0.642478	207	2.31597	167.813	0.729435		1.73687e+06	486323	2.22319e+06	849328	126444	975772	3.19896e+06	1.24742e+06	1351.39	1944.53	758.258	4955.11	7129.94	2780.28		1190.29
555592446	555592446	1	Aluthoya	Aluthoya	Reserved Forest	Reserved Forest	National	Ib	Not Applicable	0	0	0	41.1503	41.4311	Not Applicable	0	Designated	2009	Federal or national ministry or agency	Not Reported	Forest Department	Not Reported	State Verified	1854	Not Reported	LKA	LKA	0.294521	32	1.50515	105.921	0.381322		169474	47452.8	216927	82872.9	12337.7	95210.6	312138	121716	68.9326	99.1875	38.6776	252.753	363.687	141.818		53.2412
20166	20166	1	Mbam et Djerem	Parc National du Mbam et Djerem	Parc National	National Park	National	II	Not Applicable	0	0	0	4165.12	4315.83	Not Applicable	0	Designated	2000	Not Reported	Not Reported	State/WCS	Not Reported	State Verified	1701	CM-AD;CM-ES;CM-CE	CMR	CMR	0.0913358	2220	3.34635	176.969	0.177563		1.96436e+07	5.5002e+06	2.51438e+07	9.60571e+06	1.43005e+06	1.10358e+07	3.61796e+07	1.4108e+07	3720.51	5353.46	2087.55	13641.9	19629.3	7654.36		1913.77
4590	4590	1	Chail	Chail	Sanctuary	Sanctuary	National	IV	Not Applicable	0	0	0	109	126.804	Not Applicable	0	Designated	1976	Sub-national ministry or agency	Not Reported	Chief Wildlife Warden, State Forest Department	Not Reported	State Verified	1855	IN-HP	IND	IND	0.181407	86	1.9345	108.413	0.267479		466178	130530	596708	227961	33937.8	261899	858607	334809	133.005	191.382	74.6285	487.687	701.735	273.638		90.206
100724	100724	1	Cuchilla De Sucuncuca	Cuchilla De Sucuncuca	Reserva Forestal Protectora Nacional	Forest Reserve Protectress National	National	VI	Not Applicable	0	0	0	17.1	17.89	Not Applicable	0	Designated	1989	Federal or national ministry or agency	Not Reported	Ministerio de Ambiente y Desarrollo Sostenible	http://runap.parquesnacionales.gov.co/	State Verified	1861	CO-BOY	COL	COL	0.13587	11	1.04139	104.801	0.220973		57640.5	16139.3	73779.8	28186.2	4196.23	32382.4	106162	41397.4	13.5861	19.5492	7.62309	49.8158	71.6802	27.9513		8.35369
95840	95840	1	Daiyunshan	Daiyunshan	Nature Reserve	Nature Reserve	National	V	Not Applicable	0	0	0	97.3	152.522	Not Applicable	0	Designated	1985	Not Reported	Not Reported	Not Reported	Not Reported	Not Reported	526	CN-35	CHN	CHN	1.87698	146	2.16435	172.006	1.96082		1.25565e+06	351581	1.60723e+06	614010	91411	705421	2.31265e+06	901804	2626.23	3778.9	1473.56	9629.52	13856	5403.07		2513.94
2293	2293	1	N'Zo	N'Zo	Partial Faunal Reserve	Partial Faunal Reserve	National	IV	Not Applicable	0	0	0	927	698.905	Not Applicable	0	Designated	1972	Government-delegated management	Not Reported	Office Ivoirien des Parcs et R├®serves	Not Ready	State Verified	1826	CI-19	CIV	CIV	0.328421	558	2.74663	261.339	0.411354		7.29135e+06	2.04158e+06	9.33293e+06	3.56547e+06	530810	4.09628e+06	1.34292e+07	5.23665e+06	3199.28	4603.46	1795.09	11730.7	16879.4	6582.01		2554.28
555583099	555583099	1	Mount Hamiguitan Range	Mount Hamiguitan Range	Wildlife Sanctuary	Wildlife Sanctuary	National	IV	Not Applicable	0	0	0	68.34	63.8569	Not Applicable	0	Designated	2004	Federal or national ministry or agency	Not Reported	Protected Area Management Board under Department of Environment and Natural Resources (DENR)	Not Reported	State Verified	1841	PH-DAO	PHL	PHL	0.404444	53	1.72428	235.51	0.487294		624101	174748	798849	305185	45434.5	350620	1.14947e+06	448229	324.395	466.774	182.016	1189.45	1711.5	667.392		269.242
300079	300079	1	Quebrada del Portugu├®s	Quebrada del Portugu├®s	Reserva Natural	Nature Reserve	National	Ia	Not Applicable	0	0	0	120	75.2259	Not Applicable	0	Designated	1996	Sub-national ministry or agency	Not Reported	Not Reported	Not Reported	State Verified	1852	AR-T	ARG	ARG	0.104545	42	1.62325	124.388	0.187251		261214	73139.9	334354	127734	19016.4	146750	481104	187604	52.1733	75.0725	29.2741	191.302	275.266	107.338		29.1293
8106	8106	1	Pegunungan Kumawa	Pegunungan Kumawa	Nature Reserve	Nature Reserve	National	Ia	Not Applicable	0	0	8.95326	1881.5	1297.01	Not Applicable	0	Designated	1999	Federal or national ministry or agency	Not Reported	Balai Besar KSDA Papua Barat	Not Reported	State Verified	1853	ID-PB	IDN	IDN	0.320485	1032	3.01368	270.248	0.402784		1.39448e+07	3.90454e+06	1.78493e+07	6.819e+06	1.01518e+06	7.83418e+06	2.56835e+07	1.00151e+07	5991.19	8620.76	3361.62	21967.7	31609.4	12325.9		4767.04
[truncated: 1,153 more rows]
[truncated: 5 more columns]

## Sheet: 2. Summary
	First set of calculations made using the Hansen figures corrected for GLC2000 forest cover in 2000		Total PA area ha	Total forest area ha	%total sample	Deforestation rate over the 12 years, corrected for area	Designation	Hansen mean yr^-1	Number of PAs	Mean biomass AGB+BGB density Mg ha-1	Maximum: Mean biomass AGB+BGB density Mg ha-1 (sum the maximum estimates and add the original calculation).	Minimum Mean biomass AGB+BGB density Mg ha-1 (sum the maximum estimates and subrtract from the original calculation in column W)	IUCN Category	AGB Tg based on area of forested GLC2000 pixels	BGB C Tg	Total C stock AGB+ BGB Tg C	AGB Carbon error	BGB Carbon error	Total AGB+BGB Carbon errors	Max total biomass Carbon Tg C	Min Total biomass Carbon Tg C	Total Carbon loss TgC yr^-1	Total C loss yr^-1 Tg Max	Total C loss yr^-1 Tg Min	Total Emissions CO2e Tg yr^-1	Total Emissions max CO2e Tg yr^-1	Total Emissions min CO2e Tg yr^-1
[truncated: 21 more rows]

[truncated: 3 more sheets: 3.model outliers, 4. % protected C lost-country, SI Metadata]
